# Supplementary material for: ToxAssay: a hierarchical model-driven tool for advanced toxicogenomics biomarker discovery
Source: Bioinformatics. 2025 Oct 11;41(10):btaf561. doi: 10.1093/bioinformatics/btaf561 (PMC12571508; doi:10.1093/bioinformatics/btaf561)
Supplement: btaf561_Supplementary_Data [file btaf561_supplementary_data.zip]

Archive with 2 entries (2 files):
- Supplementary_Tables.xlsx
- ToxAssay_SI.docx
