# Supplementary material for: ToxAssay: a hierarchical model-driven tool for advanced toxicogenomics biomarker discovery
Source: Bioinformatics. 2025 Oct 11;41(10):btaf561. doi: 10.1093/bioinformatics/btaf561 (PMC12571508; doi:10.1093/bioinformatics/btaf561)
Supplement: btaf561_Supplementary_Data [file btaf561_supplementary_data.zip › Supplementary_Tables.xlsx]

## Sheet: Table S1
Supplementary Table 1: Previously identified gene set.
The official gene symbols for the corresponding probes are given in parentheses. Missing gene symbols are represented as NA. For Set-C, all unique markers I to IV are used.
Set_A	Set_B	Set_C	Set_D
1368305_at (Casp6)	1388179_at (Acvr2b)	1368009_at (Gne)	1371089_at (Gsta3)
1367815_at (Slc5a6)	1369146_a_at (Ahr)	1368036_at (Ptprf)	1370694_at (Trib3)
1370818_at (Decr2)	1378140_at (Arl11)	1368121_at (Akr7a3)	1376958_at (RGD1562844)
1368121_at (Akr7a3)	1367960_at (Arl4a)	1369093_at (Reln)	1386321_s_at (Trib3)
1369069_at (Akap1)	1373133_at (Arl8b)	1370030_at (Gclm)	1389573_at (Chac1)
1368490_at (Cd14)	1385616_a_at (Asf1a)	1370599_a_at (Ptprs)	1387643_at (Fgf21)
1370772_a_at (Hfe)	1387925_at (Asns)	1370688_at (Gclc)	1370695_s_at (Trib3)
1371100_at (Ces1c)	1389623_at (Atf1)	1372608_at (Exosc10)	1388122_at (Gstp1)
1367777_at (Decr1)	1375941_at (Baiap2l1)	1372889_at (Slco2a1)	1368121_at (Akr7a3)
1369588_a_at (Atp5if1)	1374947_at (Bcar3)	1376990_at (Khnyn)	1372510_at (Srxn1)
1370164_at (Hadha)	1386928_at (Bcat2)	1377013_at (NA)	1384331_at (Srxn1)
1398310_at (Akr1d1)	1389569_at (Brix1)	1379900_at (Aldh5a1)	1370436_at (Acsm2)
1368376_at (Nr0b2)	1374034_at (Cars1)	1381968_at (Creg1)	1367811_at (Phgdh)
1387221_at (Gch1)	1376754_at (Cars1)	1382544_at (Entpd5)	1374070_at (Gpx2)
1387599_a_at (Nqo1)	1391572_at (Cars1)	1383425_at (C5)	1368013_at (Ddit4l)
1367680_at (Acox1)	1368037_at (Cbr1)	1386321_s_at (Trib3)	1368308_at (Myc)
1370613_s_at (Ugt1a7c)	1387087_at (Cebpb)	1388122_at (Gstp1)	1372665_at (Psat1)
1370688_at (Gclc)	1387244_at (Cgrrf1)	1388416_at (Lrp1)	1370902_at (Akr1b8)
1368180_s_at (Gsta2)	1372498_at (Ciapin1)	1388425_at (Oaf)	1387022_at (Aldh1a1)
1367774_at (Gsta1)	1372062_at (Cinp)	1388911_at (Prim2)	1376051_at (Cryl1)
1386946_at (Cpt1a)	1399141_at (Clk4)	1390692_at (Ctps1)	1387925_at (Asns)
1369950_at (Cdk4)	1376811_a_at (Cpsf6)	1369840_at (UST4r)	1370688_at (Gclc)
1371237_a_at (Mt1)	1369737_at (Crem)	1372613_at (Bdh2)	1387599_a_at (Nqo1)
1370698_at (Ugt2b1)	1370979_at (Ddx20)	1373043_at (Sdf2l1)	1370336_at (Osgin1)
1387669_a_at (Ephx1)	1375901_at (Ddx21)	1377472_at (Extl1)	1390591_at (Slc17a3)
1387848_at (Hmgcr)	1388587_at (Ier3)	1378131_at (Slc9a9)	1372523_at (Gclc)
1367573_at (Rps6)	1373200_at (Eef1e1)	1379967_at (Zfp367)	1368160_at (Igfbp1)
1387323_at (Klkb1)	1373196_at (Micu3)	1379989_at (Antxr2)	1373767_at (Zfand2a)
1387006_at (Sult2a6)	1368967_at (Eif2b3)	1380262_at (Sgk2)	1370491_a_at (Hdc)
1387955_at (Ugt2b15)	1386888_at (Eif4ebp1)	1383401_at (Tes)	1370510_a_at (Bmal1)
1385247_at (Ugt2b)	1388666_at (Enc1)	1384312_at (Irx1)	1370870_at (Me1)
1368116_a_at (Rps6kb1)	1382059_at (Fbxo30)	1384380_at (NA)	1377662_at (Pir)
1367784_a_at (Clu)	1372873_at (Fbxo38)	1385398_at (Zbtb7b)	1370615_at (Ugt2b7)
1387372_at (Slc6a13)	1372526_at (Flcn)	1386261_x_at (Cav2)	1377037_at (Acot4)
1367843_at (Akr7a2)	1368709_at (Fut1)	1387022_at (Aldh1a1)	1398791_at (Txnrd1)
1398765_at (Ap2m1)	1373836_at (Fyttd1)	1389581_at (Il33)	1378133_at (Slc7a11)
1388155_at (Krt18)	1374530_at (NA)	1390507_at (Isg20)	1388210_at (Acot2)
1370067_at (Me1)	1373499_at (Gas5)	1391848_at (Rbm27)	1379411_at (LOC100911353)
1367559_at (Ftl1)	1387221_at (Gch1)	1393857_at (NA)	1369440_at (Abcg8)
1370030_at (Gclm)	1368503_at (Gch1)	1394488_at (NA)	1369455_at (Abcg5)
1386866_at (Ywhag)	1370030_at (Gclm)	1394570_at (Xk)	1398620_at (NA)
1387759_s_at (Ugt1a6)	1388953_at (Gnl3)	1395547_at (NA)	1386958_at (Txnrd1)
1372715_at (Sfxn1)	1374043_at (Gramd2b)	1396419_at (NA)	1370390_at (Coro6)
1371089_at (Gsta3)	1371517_at (Grb10)	1369785_at (Ppat)	1388211_s_at (Acot2)
1367988_at (Cyp2c23)	1373094_at (Gtf2h1)	1370694_at (Trib3)	1398771_at (Slc3a2)
1367669_a_at (Map1lc3b)	1367741_at (Herpud1)	1370695_s_at (Trib3)	1367847_at (Nupr1)
1368397_at (Ugt2b35)	1374423_at (Mfsd14a)	1372510_at (Srxn1)	1388622_at (Nop56)
1370566_at (Rdh16)	1375852_at (Hmgcr)	1373108_at (Ppp1r3c)	1368392_at (Slc7a1)
1369061_at (Gsr)	1387848_at (Hmgcr)	1373282_at (Slc25a33)	1390208_at (Htatip2)
1386985_at (Gstm1)	1370080_at (Hmox1)	1378173_at (Onecut2)	1374857_at (Gar1)
1382496_at (Hnf4a)	1372693_at (NA)	1379793_at (Srek1ip1)	1394939_at (Ppm1k)
1383096_at (Aplp2)	1387430_at (Hsf2)	1382500_at (Sesn2)	1368692_a_at (Chka)
1367969_at (Prdx6)	1387282_at (Hspb8)	1383315_at (Tsku)	1368870_at (Id2)
	1388721_at (Hspb8)	1383793_at (Tmcc1)	1367691_at (Cavin3)
	1390208_at (Htatip2)	1383939_at (NA)	1368391_at (Slc7a1)
	1376418_a_at (Iars1)	1384331_at (Srxn1)	1379606_at (Rab30)
	1367795_at (Ifrd1)	1386662_at (Sesn2)	1374945_at (Trmt61a)
	1368160_at (Igfbp1)	1386937_at (Atp1b1)	1379402_at (Abcc4)
	1387440_at (Ireb2)	1387242_at (Eif2ak2)	1372601_at (Atf5)
	1371995_at (Klhl21)	1387316_at (Cxcl1)	1369268_at (Atf3)
	1389551_at (Lactb2)	1387598_at (Thpol1)	1371211_a_at (Nrg1)
	1374879_x_at (Larp4b)	1388742_at (Bcl2l11)	1380432_at (Cmahp)
	1373374_at (Lmo4)	1391607_at (Sesn2)	1379611_at (Spsb1)
	1374154_at (Scaf11)	1392580_at (NA)	1367795_at (Ifrd1)
	1373761_at (Sinhcaf)	1398482_at (Bcl3)	1373554_at (Spsb1)
	1372869_at (Gtpbp4)	1398620_at (NA)	1385009_at (Nol8)
	1373904_at (Lysmd2)	1370080_at (Hmox1)	1379358_at (NA)
	1368874_a_at (Mafg)	1373011_at (Retreg1)	1373162_at (Tmem41a)
	1368273_at (Mapk6)	1388953_at (Gnl3)	1370080_at (Hmox1)
	1377287_at (Mars2)	1390738_at (Bst2)	1377699_at (Bach1)
	1371350_at (Mat2a)	1374326_at (Ppan)	1382832_at (Rcc2)
	1384427_at (Mdm2)	1383348_at (Ndst1)	1387188_at (Slc17a1)
	1388990_at (Nifk)	1372676_at (Fahd1)	1383946_at (Cldn1)
	1375442_at (Mphosph10)	1388710_at (Rreb1)	1397468_at (Hsdl2)
	1393239_at (Mtfr1)	1385640_at (Pcsk9)	1388397_at (Ebna1bp2)
	1368308_at (Myc)	1367708_a_at (Fasn)	1396742_at (Ipo5)
	1374437_at (Nars1)	1376089_at (Ldlr)	1369783_a_at (Nrg1)
	1376704_a_at (Nsmce3)	1370355_at (Scd)	1389384_at (Ndufaf4)
	1389996_at (Nek1)		1383315_at (Tsku)
	1375684_at (Neu1)		1376118_at (Otub2)
	1387950_at (Nip7)		1390579_at (Tma16)
	1389765_at (Nle1)		1373445_at (Nol8)
	1368173_at (Nop58)		1391433_at (Acot2)
	1373445_at (Nol8)		1369061_at (Gsr)
	1374857_at (Gar1)		1395998_at (Nop56)
	1368032_at (Nolc1)		1389251_at (Nudt7)
	1387152_at (Nrbf2)		1367834_at (Srm)
	1370934_at (Nup153)		1396187_at (Ddx21)
	1367803_at (Nup54)		1390672_at (Rprm)
	1373737_at (Washc1)		1370698_at (Ugt2b1)
	1376118_at (Otub2)		1388666_at (Enc1)
	1368068_a_at (Pacsin2)		1382604_at (Polr3g)
	1372857_at (Pacsin2)		1386669_at (Rrp12)
	1374612_at (Tent4b)		1372774_at (Entpd5)
	1367811_at (Phgdh)		1387740_at (Pex11a)
	1374326_at (Ppan)		1395696_at (Yae1)
	1369785_at (Ppat)		1377708_at (Pum3)
	1388756_at (Ppcs)		1387440_at (Ireb2)
	1388522_at (Pptc7)		1387779_at (Mybbp1a)
	1369104_at (Prkaa1)		1368488_at (Nfil3)
	1372665_at (Psat1)		1370286_at (Slc38a2)
	1375964_at (Psph)		1367659_s_at (Eci1)
	1368087_a_at (Ptpn21)		1388878_at (Nob1)
	1388521_at (Aldh18a1)		1384244_at (Hsdl2)
	1371081_at (Rapgef4)		1368947_at (Gadd45a)
	1388355_at (Rbm17)		1389377_at (Insig2)
	1389065_at (Rbm34)		1392921_at (Ppm1k)
	1389228_at (Fam136a)		1376001_at (Polr1e)
	1372185_at (Ntmt1)		1387783_a_at (Acaa1a)
	1372329_at (Ap1ar)		1387391_at (Cdkn1a)
	1374945_at (Trmt61a)		1384259_at (Racgap1)
	1398452_at (Naa30)		1395850_at (Pus3)
	1373075_at (Cdk8)		1368316_at (Aqp8)
	1373049_at (Macir)		1382186_a_at (Gpatch4)
	1388900_at (LOC102549726)		1378541_at (Pus7l)
	1372871_at (Cnppd1)		1384115_at (Acot2)
	1377503_at (Riok2)		1373955_at (Ipo5)
	1387201_at (Rnf138)		1374204_at (Wsb1)
	1389258_at (Rnf138)		1389735_at (Rps6ka6)
	1376440_at (Rnf139)		1387268_at (Polr1b)
	1398572_at (Rnmt)		1368173_at (Nop58)
	1376065_at (Rrs1)		1371091_at (Irs2)
	1375441_at (Sars1)		1368709_at (Fut1)
	1373303_at (Scaf11)		1390692_at (Ctps1)
	1371754_at (Slc25a25)		1371539_at (Nhp2)
	1369099_at (Slc30a1)		1368106_at (Plk2)
	1370286_at (Slc38a2)		1382443_at (Pabpc4-ps1)
	1398771_at (Slc3a2)		1385332_at (Dus4l)
	1387130_at (Slc40a1)		1374716_at (Rrp15)
	1387693_a_at (Slc6a9)		1381217_at (Trmt6)
	1369772_at (Slc6a9)		1368032_at (Nolc1)
	1373787_at (Slc6a9)		1383888_at (NA)
	1368391_at (Slc7a1)		1381968_at (Creg1)
	1368392_at (Slc7a1)		1378958_at (NA)
	1374864_at (Spry2)		1386910_a_at (Apex1)
	1372510_at (Srxn1)		1371817_at (Isyna1)
	1372602_at (Stbd1)		1375964_at (Psph)
	1388967_at (Tfe3)		1388136_at (Timm9)
	1388780_at (Terf2ip)		1387905_at (Dnajc12)
	1387450_at (Tgfa)		1369840_at (UST4r)
	1375565_at (Timm22)		1393983_at (Xpot)
	1390237_at (Timm8a1)		1367624_at (Atf4)
	1373277_at (Tm2d3)		1368503_at (Gch1)
	1390392_at (Tmem185b)		1373094_at (Gtf2h1)
	1370694_at (Trib3)		1376065_at (Rrs1)
	1386321_s_at (Trib3)		1392910_at (Bop1)
	1370695_s_at (Trib3)		1371942_at (Gstt3)
	1398791_at (Txnrd1)		1370376_a_at (Ybx3)
	1386958_at (Txnrd1)		1377625_at (Trmt6)
	1384101_at (Wasl)		1395503_at (Ears2)
	1374793_at (Wdr3)		1390272_at (Dph5)
	1388709_at (Wdr43)		1367733_at (Car2)
	1372009_at (Yars1)		1376639_at (Rnf126)
	1371729_at (Ypel5)		1395595_at (Nifk)
	1389578_at (Yrdc)		1367742_at (Cpt1b)
	1373767_at (Zfand2a)		1370536_at (Prmt3)
	1388868_at (Zfand5)		1368033_at (Nolc1)
	1390476_at (Zbtb39)		1374886_at (Bcs1l)
	1374750_at (Fnip1)		1388629_at (Impdh2)
	1373282_at (Slc25a33)		1375428_at (Creg1)
	1374438_at (Otud4)		1373200_at (Eef1e1)
			1383896_at (Zfp639)
			1375901_at (Ddx21)
			1388709_at (Wdr43)
			1367689_a_at (RGD1565355)
			1368597_at (Sik1)
			1396103_at (Cmbl)
			1392731_at (Tnfrsf1b)
			1391570_at (Ablim3)
			1385154_at (Otub2)
			1371446_at (Mapkapk2)
			1387470_at (Cldn1)
			1388353_at (Pa2g4)
			1382384_at (Rassf6)
			1372049_at (Rhbdd3)
			1384528_at (Rai14)
			1379608_at (C2h4orf46)
			1393690_at (Insig2)
			1375213_at (Pck2)
			1368031_at (Nolc1)
			1368400_at (Timm8a1)
			1374326_at (Ppan)
			1372116_at (Mrps2)
			1383922_a_at (Naa10)
			1369758_at (Gpam)
			1371818_at (NA)
			1376418_a_at (Iars1)
			1368934_at (Cyp4b1)
			1386927_at (Cpt2)
			1388560_at (Wdr77)
			1367938_at (Ugdh)
			1367950_at (Slc22a5)
			1389459_at (Yae1)
			1383238_at (Qtrt1)
			1389156_at (Kxd1)
			1375551_at (Ccdc86)
			1384639_at (Reep6)
			1372028_at (Nop16)
			1374793_at (Wdr3)
			1374556_at (Smox)
			1384243_at (Spsb4)
			1377192_a_at (Clpx)
			1372841_at (Reep6)
			1368967_at (Eif2b3)
			1386885_at (Ech1)
			1383752_at (Nop2)
			1389056_at (Trmt1)
			1373810_at (Pla2g12a)
			1393105_at (Zpr1)
			1387848_at (Hmgcr)
			1371976_at (Mcrip2)
			1377945_at (Ddx18)
			1393805_at (Spsb1)
			1371849_at (Nt5dc2)
			1372218_at (Wdr12)
			1374245_at (Nhej1)
			1377627_at (Utp20)
			1371035_at (Gtf3a)
			1389676_at (Sgf29)
			1388953_at (Gnl3)
			1390237_at (Timm8a1)
			1383685_at (Heatr1)
			1386922_at (Car2)
			1371908_at (Nxt1)
			1382434_at (Entpd5)
			1384330_at (Thg1l)
			1388750_at (Tfrc)
			1380504_at (NA)
			1377029_at (Rora)
			1398756_at (Npm1)
			1371453_at (Farsb)
			1382144_at (Mrpl47)
			1389577_at (Utp4)
			1371113_a_at (Tfrc)
			1397508_at (Ddx18)
			1390249_at (C8h15orf39)
			1373499_at (Gas5)
			1393008_at (Arpp19)
			1387396_at (Hamp)
			1387221_at (Gch1)
			1372009_at (Yars1)
			1372868_at (Tor3a)
			1395730_at (Gars1)
			1392531_at (Ttpal)
			1375130_at (Zfand5)
			1384340_a_at (Naa10)
			1372939_at (Nudcd2)
			1370355_at (Scd)
			1389034_at (Usp18)
			1387283_at (Mx2)
			1387852_at (Thrsp)
			1371412_a_at (Nrep)
			1391579_at (NA)
			1385831_at (Sash3)
			1371152_a_at (Oas1a)
			1382314_at (Isg15)
			1371400_at (Thrsp)
			1395403_at (Stac3)
			1387874_at (Dbp)
			1370150_a_at (Thrsp)
			1368332_at (Gbp2)
			1388212_a_at (RT1-S3)
			1387263_at (Pklr)
			1387665_at (Bhmt)
			1370816_at (Nr1d1)
			1388164_at (RT1-S3)
			1371015_at (Mx1)
			1371123_x_at (RT1-S3)
			1368303_at (Per2)
			1388213_a_at (RT1-S3)
			1368460_at (Slc2a5)
			1372219_at (Tpm2)
			1388056_at (Oas1b)
			1376693_at (Samd9)
			1397304_at (Igtp)
			1368511_at (Bhlhe41)
			1378745_at (Per3)
			1368651_at (Pklr)
			1395322_at (Slbp)
			1383472_at (Aldh1b1)
			1368762_at (Ubd)
			1387703_a_at (Usp2)
			1373975_at (Inmt)
			1382454_at (Cxcl9)
			1387156_at (Hsd17b2)
			1397259_at (Hycc2)
			1370379_at (Prss8)
			1372038_at (Mknk2)
			1387354_at (Stat1)
			1368376_at (Nr0b2)
			1373544_at (Cxcl9)
			1391323_at (Tf)
			1398759_at (Tsc22d1)
			1396163_at (Igtp)
			1379135_at (NA)
			1383564_at (Irf7)
			1373108_at (Ppp1r3c)
			1375367_at (Pdlim2)
			1385276_a_at (Dhx58)
			1374718_at (Dtx3l)
			1378163_at (Grem2)
			1397859_x_at (NA)
			1377457_a_at (Sorl1)
			1387969_at (Cxcl10)
			1374625_at (Hes6)
			1370428_x_at (RT1-EC2)
			1367749_at (Lum)
			1391489_at (Irgm)
			1387134_at (Slfn4)
			1368482_at (Bcl2a1)
			1368246_at (Ap3m2)
			1387242_at (Eif2ak2)
			1370057_at (Csrp1)
			1389632_at (Rhobtb1)
			1376144_at (Parp9)
			1380799_at (Grem2)
			1367707_at (Fasn)
			1381556_at (Ddx60)
			1389999_at (NA)
			1391754_at (Oas1i)
			1368835_at (Stat1)
			1373197_at (Znfx1)
			1387267_at (Ntf3)
			1367708_a_at (Fasn)
			1374849_at (Adamts7)
			1367601_at (Cited2)
			1372757_at (Stat1)
			1394745_at (Tent5a)
			1388425_at (Oaf)
			1398107_at (Ggct)
			1372585_at (LOC100910973)
			1384907_at (NA)
			1387438_at (Ltc4s)
			1388753_at (Sulf2)
			1385252_at (Trim34)
			1384910_at (Lrtm2)
			1371447_at (Plac8)
			1370913_at (Rsad2)
			1390271_at (Plekha6)
			1371700_at (Mfap4)
			1383075_at (Ccnd1)
			1373399_at (Wdr6)
			1384392_at (Cyp26b1)
			1376327_at (Tnfrsf14)
			1388936_at (Cdh11)
			1389269_at (Gskip)
			1367975_at (Anxa3)
			1368693_at (Fgr)
			1383448_at (Irf9)
			1368545_at (Cflar)
			1369902_at (Bmf)
			1387492_at (Slco2a1)
			1394940_at (Tent5a)
			1370135_at (Cav2)
			1370670_at (Zfp37)
			1376496_at (Apol9a)
			1371161_at (Ppp1r3b)
			1389785_at (Acy3)
			1376702_at (Mlc1)
			1375796_at (Igtp)
			1390710_x_at (Sorl1)
			1375531_at (Lrig3)
			1398407_at (Tnfaip8)
			1387763_at (Rab27a)
			1370605_s_at (Lepr)
			1376390_at (Ms4a6a)
			1368826_at (Comt)
			1384580_at (C6)
			1392715_at (Ppargc1b)
			1389527_at (Ldaf1)
			1392819_at (NA)
			1389561_at (Tmem218)
			1370186_at (Psmb9)
			1373992_at (Ifgga2l1)
			1388426_at (Srebf1)
			1368052_at (Tspan8)
			1384262_at (Ppp1r3b)
			1379368_at (Bcl6)
			1370056_at (Ly6c)
			1375602_at (Rin2)
			1387125_at (S100a9)
			1388116_at (Col1a1)
			1368650_at (Klf10)
			1385338_at (Zfp758)
			1391032_at (Sez6)
			1369716_s_at (Lgals5)
			1379833_at (Rorc)
			1379748_at (Ifi44l)
			1391463_at (Rig1)
			1383424_at (Cmpk2)
			1371643_at (Ccnd1)
			1386097_at (Ankrd12)
			1382546_at (Phf11)
			1369443_at (Angptl2)
			1372112_at (Trim5)
			1367602_at (Cited2)
			1387658_at (Eef2k)
			1387718_at (P2rx7)
			1382907_at (Tent5c)
			1367570_at (Tagln)
			1387336_at (Nat8)
			1376908_at (Ifit3)
			1372604_at (RGD1309808)
			1374883_at (Mtmr7)
			1370032_at (Nherf1)
			1380079_at (Samd9l-ps2)
			1383608_at (Arrdc2)
			1381804_at (Bcl6b)
			1371805_at (Ankrd46)
			1381190_at (Lmo7)
			1372650_at (Dnmbp)
			1387793_at (Nherf1)
			1388239_at (Per3)
			1394327_at (C5h1orf50)
			1393347_at (Itgal)
			1390687_at (Plek)
			1369272_at (Tmigd3)
			1370225_at (Cited4)
			1369864_a_at (Sds)
			1376117_at (Slc44a4)
			1377542_at (NA)
			1393933_at (Sorl1)
			1374954_at (Hdac11)
			1369825_at (Mmp2)
			1397579_x_at (Apc2)
			1368829_at (Fbn1)
			1379033_at (Ctdspl)
			1372342_at (NA)
			1376937_at (Filip1l)
			1384852_at (Rab27a)
			1373345_at (Amigo2)
			1387946_at (Lgals3bp)
			1376920_at (NA)
			1379884_at (Asph)
			1378739_at (Cidec)
			1387228_at (Slc2a2)
			1372617_at (Btbd2)
			1376892_at (Gria3)
			1381798_at (Lmo7)
			1389734_x_at (RT1-T24-4)
			1391456_at (Jam3)
			1368059_at (Crym)
			1386231_at (RGD1306474)
			1371991_at (Atosb)
			1370024_at (Fabp7)
			1385862_at (Armc9)
			1371150_at (Ccnd1)
			1388218_at (Ldlr)
			1372365_at (Rin2)
			1387655_at (Cxcl12)
			1370154_at (Lyz2)
			1378650_at (NA)
			1388108_at (Elovl6)
			1385129_at (Gpat2)
			1368975_at (Cd38)
			1388176_at (Nat8f5)
			1386277_at (Uba7)
			1382016_at (Arpc5l)
			1388149_at (Tap1)
			1378802_at (Pyroxd2)

## Sheet: Table S2
Supplementary Table 2: ToxAssay identified 71 significant DEGs for glutathione depletion
Probe ID	Entrez gene ID	Gene Symbol	Gene Name	GHS Positive	GHS Negative	Difference	P-value	log10 (P-value)
1386958_at	58819	Txnrd1	thioredoxin reductase 1	1.12502	-0.0617579	1.18678	6.96e-166	165.157
1368121_at	26760	Akr7a3	aldo-keto reductase family 7 member A3	1.63715	-0.158063	1.79521	3.79e-158	157.421
1372510_at	296271	Srxn1	sulfiredoxin 1	1.70632	0.00595308	1.70037	2.77e-148	147.558
1367938_at	83472	Ugdh	UDP-glucose 6-dehydrogenase	0.61589	-0.149599	0.765488	3.63e-141	140.44
1390208_at	292935	Htatip2	HIV-1 Tat interactive protein 2	0.729787	-0.0582893	0.788077	9.81e-133	132.008
1370080_at	24451	Hmox1	heme oxygenase 1	1.40522	-0.0904654	1.49569	6.11e-127	126.214
1370688_at	25283	Gclc	glutamate-cysteine ligase, catalytic subunit	0.825749	-0.172037	0.997786	2.54e-120	119.595
1372774_at	314312	Entpd5	ectonucleoside triphosphate diphosphohydrolase 5	0.517792	-0.0628079	0.5806	4.73e-119	118.325
1368013_at	100363484	Ddit4l	DNA-damage-inducible transcript 4-like	1.32296	-0.0392881	1.36225	9.12e-116	115.04
1369061_at	116686	Gsr	glutathione-disulfide reductase	0.4184	-0.0824094	0.500809	2.03e-109	108.693
1370030_at	29739	Gclm	glutamate cysteine ligase, modifier subunit	0.650856	-0.189511	0.840367	1.49e-108	107.827
1367559_at	29292	Ftl1	ferritin light chain 1	0.242494	-0.0186458	0.261139	8.82e-107	106.055
1373767_at	360772	Zfand2a	zinc finger AN1-type containing 2A	1.33944	-0.042638	1.38207	4.17e-105	104.38
1387243_at	24297	Cyp1a2	cytochrome P450, family 1, subfamily a, polypeptide 2	-0.244856	0.296683	-0.541538	1.37e-101	100.863
1377662_at	363465	Pir	pirin	1.10904	-0.0239484	1.13299	1.57e-100	99.8041
1378274_at	291540	Cep76	centrosomal protein 76	0.414067	-0.124475	0.538541	1.06e-93	92.9747
1387790_at	140946	Paics	phosphoribosylaminoimidazole carboxylase and phosphoribosylaminoimidazolesuccinocarboxamide synthase	0.226063	-0.0423123	0.268375	1.79e-93	92.7471
1387282_at	113906	Hspb8	heat shock protein family B (small) member 8	0.552259	-0.0681516	0.62041	3.14e-93	92.5031
1368037_at	29224	Cbr1	carbonyl reductase 1	0.487908	-0.00315795	0.491066	2.4e-90	89.6198
1373277_at	292995	Tm2d3	TM2 domain containing 3	0.372345	0.00628569	0.36606	5.81e-90	89.2358
1380229_at	366960	Maff	MAF bZIP transcription factor F	1.27646	-0.0378155	1.31427	4.03e-88	87.3947
1382679_at	362703	Wdr43	WD repeat domain 43	0.442234	-0.12428	0.566514	4.85e-88	87.3143
1389156_at	498606	Kxd1	KxDL motif containing 1	0.266728	-0.113876	0.380604	1.22e-87	86.9136
1387669_a_at	25315	Ephx1	epoxide hydrolase 1	0.409576	-0.0792043	0.48878	1.69e-86	85.7721
1375428_at	289185	Creg1	cellular repressor of E1A-stimulated genes 1	0.705122	-0.0560564	0.761179	3.54e-80	79.451
1398839_at	116484	Txn1	thioredoxin 1	0.173921	-0.0276864	0.201608	6.5e-79	78.1871
1377842_at	362728	Polr1f	RNA polymerase I subunit F	0.482016	0.00509236	0.476924	8.79e-78	77.056
1371478_at	296315	Rab5if	RAB5 interacting factor	0.266929	0.0517023	0.215226	2.48e-77	76.6055
1398771_at	50567	Slc3a2	solute carrier family 3 member 2	0.647019	0.0501112	0.596908	1.45e-76	75.8386
1372150_at	307905	Usp10	ubiquitin specific peptidase 10	0.35574	-0.0514009	0.407141	3.59e-74	73.4449
1372599_at	295037	Mgst2	microsomal glutathione S-transferase 2	0.30268	-0.0560588	0.358739	5.42e-72	71.266
1372889_at	24546	Slco2a1	solute carrier organic anion transporter family, member 2a1	-0.526278	-0.0768138	-0.449464	1.56e-71	70.8069
1371983_at	315134	Josd1	Josephin domain containing 1	0.261934	-0.0287147	0.290649	3.33e-71	70.4776
1371539_at	287273	Nhp2	NHP2 ribonucleoprotein	0.345375	-0.0193067	0.364682	7.17e-71	70.1445
1371089_at	494500	Gsta3	glutathione S-transferase alpha 3	1.14074	-0.155434	1.29618	3.39e-70	69.4698
1383288_at	314856	Mdm2	MDM2 proto-oncogene	0.401872	-0.0457972	0.447669	5.7e-70	69.2441
1371439_at	313052	Epb41	erythrocyte membrane protein band 4.1	0.357628	0.030915	0.326713	6.17e-69	68.2097
1370615_at	286989	Ugt2b7	UDP glucuronosyltransferase family 2 member B7	0.807858	-0.110306	0.918165	4.87e-67	66.3125
1388869_at	361255	Tbce	tubulin folding cofactor E	0.184958	-0.0590199	0.243978	8.97e-67	66.0472
1371936_at	287436	Eif4a1	eukaryotic translation initiation factor 4A1	0.286792	0.0334639	0.253328	2.54e-66	65.5952
1370336_at	171493	Osgin1	oxidative stress induced growth inhibitor 1	0.63534	-0.532458	1.1678	2.81e-66	65.5513
1398867_at	246216	Prpf19	pre-mRNA processing factor 19	0.27392	-0.0248109	0.29873	3.81e-65	64.4191
1382343_at	309295	Ikbkg	inhibitor of nuclear factor kappa B kinase regulatory subunit gamma	0.364786	-0.0175926	0.382379	5.67e-65	64.2464
1367624_at	79255	Atf4	activating transcription factor 4	0.452998	-0.0809273	0.533925	6.95e-64	63.158
1378133_at	310392	Slc7a11	solute carrier family 7 member 11	0.751674	-0.0221638	0.773838	1.2e-62	61.9208
1390591_at	266730	Slc17a3	solute carrier family 17 member 3	0.411025	-0.134871	0.545895	4e-62	61.3979
1386985_at	24423	Gstm1	glutathione S-transferase mu 1	0.160575	-0.0337025	0.194278	1.78e-61	60.7496
1372617_at	500793	Btbd2	BTB domain containing 2	-0.357629	-0.0387836	-0.318845	2.71e-61	60.567
1379402_at	170924	Abcc4	ATP binding cassette subfamily C member 4	0.503966	-0.12651	0.630476	1.1e-60	59.9586
1373445_at	361221	Nol8	nucleolar protein 8	0.573468	0.0504873	0.52298	9.73e-60	59.0119
1378196_at	311168	Slc43a1	solute carrier family 43 member 1	-0.45297	0.0353827	-0.488353	1.36e-59	58.8665
1375909_at	499689	Gstm4	glutathione S-transferase mu 4	0.300098	-0.0471538	0.347252	1.56e-59	58.8069
1369932_a_at	24703	Raf1	Raf-1 proto-oncogene, serine/threonine kinase	0.206534	-0.0673317	0.273865	2.87e-59	58.5421
1370166_at	25615	Sdc2	syndecan 2	-0.225422	-0.0230659	-0.202356	8.84e-59	58.0535
1389459_at	306994	Yae1	YAE1 maturation factor of ABCE1	0.335916	0.0328627	0.303054	1.01e-57	56.9957
1374797_at	306261	Eaf1	ELL associated factor 1	0.261891	-0.0360708	0.297962	1.03e-57	56.9872
1387643_at	170580	Fgf21	fibroblast growth factor 21	1.55084	-0.00621794	1.55706	1.6e-55	54.7959
1374857_at	499709	Gar1	GAR1 ribonucleoprotein	0.512441	0.00453796	0.507903	1.93e-55	54.7144
1393983_at	314879	Xpot	exportin for tRNA	0.364388	-0.0288588	0.393246	2.01e-55	54.6968
1367856_at	24377	G6pd	glucose-6-phosphate dehydrogenase	0.540014	-0.0625051	0.602519	1.48e-54	53.8297
1370803_at	257644	Zwint	ZW10 interacting kinetochore protein	0.283597	-0.05858	0.342177	3e-54	53.5229
1388953_at	290556	Gnl3	G protein nucleolar 3	0.439472	0.00115027	0.438321	1.03e-52	51.9872
1387599_a_at	24314	Nqo1	NAD(P)H quinone dehydrogenase 1	0.983943	-0.187796	1.17174	3.02e-49	48.52
1373786_at	680717	Zfp703	zinc finger protein 703	0.334403	0.00833573	0.326067	3.53e-49	48.4522
1372164_at	309456	Wbp1l	WW domain binding protein 1-like	-0.212104	-0.00128396	-0.21082	5.26e-49	48.279
1372498_at	307649	Ciapin1	cytokine induced apoptosis inhibitor 1	0.291094	-0.0187018	0.309796	5.49e-48	47.2604
1387567_at	50572	Slco1a1	solute carrier organic anion transporter family, member 1a1	-0.29516	-0.0101669	-0.284993	7.85e-47	46.1051
1380248_at	361764	Sema4g	semaphorin 4G	-0.339392	-0.0587691	-0.280623	1.72e-44	43.7645
1383793_at	312654	Tmcc1	transmembrane and coiled-coil domain family 1	0.377552	-0.00977762	0.387329	1.74e-44	43.7595
1368418_a_at	24268	Cp	ceruloplasmin	-0.236694	-0.0366629	-0.200031	3.33e-44	43.4776
1387926_at	114100	Sc5d	sterol-C5-desaturase	-0.319377	-0.0220985	-0.297279	1.09e-42	41.9626

## Sheet: Table S3
Supplementary Table 3: Association between genes and disease outcomes (MeSH) in AOPs induced by glutathione depletion
Gene Symbol	MeSH ID	Disease	Disese Group	Support	Confidence	Coverage	Lift	Odds Ratio
Atf4	C565485	Glycogen Storage Disease 0, Liver	Glycogen Storage	0.3	0.75	0.4	1.875	15
Cp	C565485	Glycogen Storage Disease 0, Liver	Glycogen Storage	0.3	0.75	0.4	1.875	15
Atf4	C564190	Hepatic Adenomas, Familial	Adenomas	0.3	0.75	0.4	1.875	15
Cp	C564190	Hepatic Adenomas, Familial	Adenomas	0.3	0.75	0.4	1.875	15
Ephx1	D008108	Liver Diseases, Alcoholic	Liver Diseases	0.4	0.8	0.5	1.6	16
Raf1	D047508	Massive Hepatic Necrosis	Necrosis	0.4	0.8	0.5	1.6	16
Mdm2	D047508	Massive Hepatic Necrosis	Necrosis	0.4	0.8	0.5	1.6	16
Gsr	D047508	Massive Hepatic Necrosis	Necrosis	0.4	0.8	0.5	1.6	16
Ephx1	C565485	Glycogen Storage Disease 0, Liver	Glycogen Storage	0.3	0.6	0.5	1.5	6
Raf1	C565485	Glycogen Storage Disease 0, Liver	Glycogen Storage	0.3	0.6	0.5	1.5	6
Mdm2	C565485	Glycogen Storage Disease 0, Liver	Glycogen Storage	0.3	0.6	0.5	1.5	6
Gsr	C565485	Glycogen Storage Disease 0, Liver	Glycogen Storage	0.3	0.6	0.5	1.5	6
Ephx1	C564190	Hepatic Adenomas, Familial	Adenomas	0.3	0.6	0.5	1.5	6
Raf1	C564190	Hepatic Adenomas, Familial	Adenomas	0.3	0.6	0.5	1.5	6
Mdm2	C564190	Hepatic Adenomas, Familial	Adenomas	0.3	0.6	0.5	1.5	6
Gsr	C564190	Hepatic Adenomas, Familial	Adenomas	0.3	0.6	0.5	1.5	6
Slc43a1	D008108	Liver Diseases, Alcoholic	Liver Diseases	0.3	0.75	0.4	1.5	6
Btbd2	D058625	End Stage Liver Disease	Liver Diseases	0.3	0.75	0.4	1.5	6
Sc5d	D008108	Liver Diseases, Alcoholic	Liver Diseases	0.3	0.75	0.4	1.5	6
Creg1	D008108	Liver Diseases, Alcoholic	Liver Diseases	0.3	0.75	0.4	1.5	6
Atf4	D058625	End Stage Liver Disease	Liver Diseases	0.3	0.75	0.4	1.5	6
Atf4	D008108	Liver Diseases, Alcoholic	Liver Diseases	0.3	0.75	0.4	1.5	6
Atf4	D047508	Massive Hepatic Necrosis	Necrosis	0.3	0.75	0.4	1.5	6
Cp	D058625	End Stage Liver Disease	Liver Diseases	0.3	0.75	0.4	1.5	6
Cp	D008108	Liver Diseases, Alcoholic	Liver Diseases	0.3	0.75	0.4	1.5	6
Cp	D047508	Massive Hepatic Necrosis	Necrosis	0.3	0.75	0.4	1.5	6
Slc17a3	D047508	Massive Hepatic Necrosis	Necrosis	0.3	0.75	0.4	1.5	6
Zwint	D047508	Massive Hepatic Necrosis	Necrosis	0.3	0.75	0.4	1.5	6
Paics	D047508	Massive Hepatic Necrosis	Necrosis	0.3	0.75	0.4	1.5	6
Mgst2	D047508	Massive Hepatic Necrosis	Necrosis	0.3	0.75	0.4	1.5	6
Cyp1a2	D047508	Massive Hepatic Necrosis	Necrosis	0.3	0.75	0.4	1.5	6
Wdr43	D047508	Massive Hepatic Necrosis	Necrosis	0.3	0.75	0.4	1.5	6
Epb41	D047508	Massive Hepatic Necrosis	Necrosis	0.3	0.75	0.4	1.5	6
Osgin1	D006520	Hepatitis, Animal	Hepatitis	0.5	0.833333	0.6	1.38889	15
Gclc	D019693	Hepatitis, Autoimmune	Hepatitis	0.5	0.833333	0.6	1.38889	15
Gclc	D008109	Liver Diseases, Parasitic	Liver Diseases	0.5	0.833333	0.6	1.38889	15
Slc3a2	D058625	End Stage Liver Disease	Liver Diseases	0.4	0.666667	0.6	1.33333	6
Osgin1	D058625	End Stage Liver Disease	Liver Diseases	0.4	0.666667	0.6	1.33333	6
Gclc	D058625	End Stage Liver Disease	Liver Diseases	0.4	0.666667	0.6	1.33333	6
Osgin1	D008108	Liver Diseases, Alcoholic	Liver Diseases	0.4	0.666667	0.6	1.33333	6
Abcc4	D008108	Liver Diseases, Alcoholic	Liver Diseases	0.4	0.666667	0.6	1.33333	6
Akr7a3	D008108	Liver Diseases, Alcoholic	Liver Diseases	0.4	0.666667	0.6	1.33333	6
Abcc4	D047508	Massive Hepatic Necrosis	Necrosis	0.4	0.666667	0.6	1.33333	6
Akr7a3	D047508	Massive Hepatic Necrosis	Necrosis	0.4	0.666667	0.6	1.33333	6
Gclc	D047508	Massive Hepatic Necrosis	Necrosis	0.4	0.666667	0.6	1.33333	6
Maff	D006520	Hepatitis, Animal	Hepatitis	0.4	0.8	0.5	1.33333	6
Ephx1	D006520	Hepatitis, Animal	Hepatitis	0.4	0.8	0.5	1.33333	6
Gsta3	D019693	Hepatitis, Autoimmune	Hepatitis	0.4	0.8	0.5	1.33333	6
Gsta3	D008109	Liver Diseases, Parasitic	Liver Diseases	0.4	0.8	0.5	1.33333	6
Raf1	D019693	Hepatitis, Autoimmune	Hepatitis	0.4	0.8	0.5	1.33333	6
Raf1	D008109	Liver Diseases, Parasitic	Liver Diseases	0.4	0.8	0.5	1.33333	6
Mdm2	D019693	Hepatitis, Autoimmune	Hepatitis	0.4	0.8	0.5	1.33333	6
Mdm2	D008109	Liver Diseases, Parasitic	Liver Diseases	0.4	0.8	0.5	1.33333	6
Gsr	D019693	Hepatitis, Autoimmune	Hepatitis	0.4	0.8	0.5	1.33333	6
Gsr	D008109	Liver Diseases, Parasitic	Liver Diseases	0.4	0.8	0.5	1.33333	6
Slc3a2	C565485	Glycogen Storage Disease 0, Liver	Glycogen Storage	0.3	0.5	0.6	1.25	3
Osgin1	C565485	Glycogen Storage Disease 0, Liver	Glycogen Storage	0.3	0.5	0.6	1.25	3
Abcc4	C565485	Glycogen Storage Disease 0, Liver	Glycogen Storage	0.3	0.5	0.6	1.25	3
Akr7a3	C565485	Glycogen Storage Disease 0, Liver	Glycogen Storage	0.3	0.5	0.6	1.25	3
Gclc	C565485	Glycogen Storage Disease 0, Liver	Glycogen Storage	0.3	0.5	0.6	1.25	3
Slc3a2	C564190	Hepatic Adenomas, Familial	Adenomas	0.3	0.5	0.6	1.25	3
Osgin1	C564190	Hepatic Adenomas, Familial	Adenomas	0.3	0.5	0.6	1.25	3
Abcc4	C564190	Hepatic Adenomas, Familial	Adenomas	0.3	0.5	0.6	1.25	3
Akr7a3	C564190	Hepatic Adenomas, Familial	Adenomas	0.3	0.5	0.6	1.25	3
Gclc	C564190	Hepatic Adenomas, Familial	Adenomas	0.3	0.5	0.6	1.25	3
Slc43a1	D006520	Hepatitis, Animal	Hepatitis	0.3	0.75	0.4	1.25	3
Btbd2	D006520	Hepatitis, Animal	Hepatitis	0.3	0.75	0.4	1.25	3
Btbd2	D019693	Hepatitis, Autoimmune	Hepatitis	0.3	0.75	0.4	1.25	3
Btbd2	D008109	Liver Diseases, Parasitic	Liver Diseases	0.3	0.75	0.4	1.25	3
Sc5d	D006520	Hepatitis, Animal	Hepatitis	0.3	0.75	0.4	1.25	3
Creg1	D006520	Hepatitis, Animal	Hepatitis	0.3	0.75	0.4	1.25	3
Atf4	D006520	Hepatitis, Animal	Hepatitis	0.3	0.75	0.4	1.25	3
Atf4	D019693	Hepatitis, Autoimmune	Hepatitis	0.3	0.75	0.4	1.25	3
Atf4	D008109	Liver Diseases, Parasitic	Liver Diseases	0.3	0.75	0.4	1.25	3
Cp	D006520	Hepatitis, Animal	Hepatitis	0.3	0.75	0.4	1.25	3
Cp	D019693	Hepatitis, Autoimmune	Hepatitis	0.3	0.75	0.4	1.25	3
Cp	D008109	Liver Diseases, Parasitic	Liver Diseases	0.3	0.75	0.4	1.25	3
Slc17a3	D019693	Hepatitis, Autoimmune	Hepatitis	0.3	0.75	0.4	1.25	3
Slc17a3	D008109	Liver Diseases, Parasitic	Liver Diseases	0.3	0.75	0.4	1.25	3
Zwint	D019693	Hepatitis, Autoimmune	Hepatitis	0.3	0.75	0.4	1.25	3
Zwint	D008109	Liver Diseases, Parasitic	Liver Diseases	0.3	0.75	0.4	1.25	3
Paics	D019693	Hepatitis, Autoimmune	Hepatitis	0.3	0.75	0.4	1.25	3
Paics	D008109	Liver Diseases, Parasitic	Liver Diseases	0.3	0.75	0.4	1.25	3
Mgst2	D019693	Hepatitis, Autoimmune	Hepatitis	0.3	0.75	0.4	1.25	3
Mgst2	D008109	Liver Diseases, Parasitic	Liver Diseases	0.3	0.75	0.4	1.25	3
Cyp1a2	D019693	Hepatitis, Autoimmune	Hepatitis	0.3	0.75	0.4	1.25	3
Cyp1a2	D008109	Liver Diseases, Parasitic	Liver Diseases	0.3	0.75	0.4	1.25	3
Wdr43	D019693	Hepatitis, Autoimmune	Hepatitis	0.3	0.75	0.4	1.25	3
Wdr43	D008109	Liver Diseases, Parasitic	Liver Diseases	0.3	0.75	0.4	1.25	3
Epb41	D019693	Hepatitis, Autoimmune	Hepatitis	0.3	0.75	0.4	1.25	3
Epb41	D008109	Liver Diseases, Parasitic	Liver Diseases	0.3	0.75	0.4	1.25	3
Nqo1	D008104	Liver Cirrhosis, Alcoholic	Cirrhosis	0.6	0.857143	0.7	1.22449	12
Nqo1	D005235	Fatty Liver, Alcoholic	Fatty Liver	0.6	0.857143	0.7	1.22449	12
Nqo1	D006501	Hepatic Encephalopathy	Encephalopathy	0.6	0.857143	0.7	1.22449	12
Nqo1	D006519	Hepatitis, Alcoholic	Hepatitis	0.6	0.857143	0.7	1.22449	12
Nqo1	D006527	Hepatolenticular Degeneration	Degeneration	0.6	0.857143	0.7	1.22449	12
Maff	D058625	End Stage Liver Disease	Liver Diseases	0.3	0.6	0.5	1.2	2.25
Ephx1	D058625	End Stage Liver Disease	Liver Diseases	0.3	0.6	0.5	1.2	2.25
Gsta3	D058625	End Stage Liver Disease	Liver Diseases	0.3	0.6	0.5	1.2	2.25
Raf1	D058625	End Stage Liver Disease	Liver Diseases	0.3	0.6	0.5	1.2	2.25
Mdm2	D058625	End Stage Liver Disease	Liver Diseases	0.3	0.6	0.5	1.2	2.25
Gsr	D058625	End Stage Liver Disease	Liver Diseases	0.3	0.6	0.5	1.2	2.25
Maff	D008108	Liver Diseases, Alcoholic	Liver Diseases	0.3	0.6	0.5	1.2	2.25
Nol8	D008108	Liver Diseases, Alcoholic	Liver Diseases	0.3	0.6	0.5	1.2	2.25
Raf1	D008108	Liver Diseases, Alcoholic	Liver Diseases	0.3	0.6	0.5	1.2	2.25
Mdm2	D008108	Liver Diseases, Alcoholic	Liver Diseases	0.3	0.6	0.5	1.2	2.25
Gsr	D008108	Liver Diseases, Alcoholic	Liver Diseases	0.3	0.6	0.5	1.2	2.25
Cbr1	D047508	Massive Hepatic Necrosis	Necrosis	0.3	0.6	0.5	1.2	2.25
Ephx1	D047508	Massive Hepatic Necrosis	Necrosis	0.3	0.6	0.5	1.2	2.25
Nol8	D047508	Massive Hepatic Necrosis	Necrosis	0.3	0.6	0.5	1.2	2.25
Gsta3	D047508	Massive Hepatic Necrosis	Necrosis	0.3	0.6	0.5	1.2	2.25
Hmox1	D006520	Hepatitis, Animal	Hepatitis	0.5	0.714286	0.7	1.19048	5
Nqo1	D006520	Hepatitis, Animal	Hepatitis	0.5	0.714286	0.7	1.19048	5
Slc3a2	D002780	Cholestasis, Intrahepatic	Cholestasis	0.5	0.833333	0.6	1.19048	5
Nqo1	D019693	Hepatitis, Autoimmune	Hepatitis	0.5	0.714286	0.7	1.19048	5
Nqo1	D008109	Liver Diseases, Parasitic	Liver Diseases	0.5	0.714286	0.7	1.19048	5
Osgin1	D008104	Liver Cirrhosis, Alcoholic	Cirrhosis	0.5	0.833333	0.6	1.19048	5
Osgin1	D005235	Fatty Liver, Alcoholic	Fatty Liver	0.5	0.833333	0.6	1.19048	5
Osgin1	D006501	Hepatic Encephalopathy	Encephalopathy	0.5	0.833333	0.6	1.19048	5
Osgin1	D006519	Hepatitis, Alcoholic	Hepatitis	0.5	0.833333	0.6	1.19048	5
Osgin1	D006527	Hepatolenticular Degeneration	Degeneration	0.5	0.833333	0.6	1.19048	5
Abcc4	D008104	Liver Cirrhosis, Alcoholic	Cirrhosis	0.5	0.833333	0.6	1.19048	5
Abcc4	D005235	Fatty Liver, Alcoholic	Fatty Liver	0.5	0.833333	0.6	1.19048	5
Abcc4	D006501	Hepatic Encephalopathy	Encephalopathy	0.5	0.833333	0.6	1.19048	5
Abcc4	D006519	Hepatitis, Alcoholic	Hepatitis	0.5	0.833333	0.6	1.19048	5
Abcc4	D006527	Hepatolenticular Degeneration	Degeneration	0.5	0.833333	0.6	1.19048	5
Akr7a3	D008104	Liver Cirrhosis, Alcoholic	Cirrhosis	0.5	0.833333	0.6	1.19048	5
Akr7a3	D005235	Fatty Liver, Alcoholic	Fatty Liver	0.5	0.833333	0.6	1.19048	5
Akr7a3	D006501	Hepatic Encephalopathy	Encephalopathy	0.5	0.833333	0.6	1.19048	5
Akr7a3	D006519	Hepatitis, Alcoholic	Hepatitis	0.5	0.833333	0.6	1.19048	5
Akr7a3	D006527	Hepatolenticular Degeneration	Degeneration	0.5	0.833333	0.6	1.19048	5
Gclc	D002780	Cholestasis, Intrahepatic	Cholestasis	0.5	0.833333	0.6	1.19048	5
Gclc	D008104	Liver Cirrhosis, Alcoholic	Cirrhosis	0.5	0.833333	0.6	1.19048	5
Gclc	D005235	Fatty Liver, Alcoholic	Fatty Liver	0.5	0.833333	0.6	1.19048	5
Gclc	D006501	Hepatic Encephalopathy	Encephalopathy	0.5	0.833333	0.6	1.19048	5
Gclc	D006519	Hepatitis, Alcoholic	Hepatitis	0.5	0.833333	0.6	1.19048	5
Gclc	D006527	Hepatolenticular Degeneration	Degeneration	0.5	0.833333	0.6	1.19048	5
Hmox1	D058625	End Stage Liver Disease	Liver Diseases	0.4	0.571429	0.7	1.14286	2.66667
Nqo1	D058625	End Stage Liver Disease	Liver Diseases	0.4	0.571429	0.7	1.14286	2.66667
Hmox1	D008108	Liver Diseases, Alcoholic	Liver Diseases	0.4	0.571429	0.7	1.14286	2.66667
Nqo1	D008108	Liver Diseases, Alcoholic	Liver Diseases	0.4	0.571429	0.7	1.14286	2.66667
Cbr1	D002780	Cholestasis, Intrahepatic	Cholestasis	0.4	0.8	0.5	1.14286	2.66667
Nqo1	D047508	Massive Hepatic Necrosis	Necrosis	0.4	0.571429	0.7	1.14286	2.66667
Maff	D008104	Liver Cirrhosis, Alcoholic	Cirrhosis	0.4	0.8	0.5	1.14286	2.66667
Maff	D005235	Fatty Liver, Alcoholic	Fatty Liver	0.4	0.8	0.5	1.14286	2.66667
Maff	D006501	Hepatic Encephalopathy	Encephalopathy	0.4	0.8	0.5	1.14286	2.66667
Maff	D006519	Hepatitis, Alcoholic	Hepatitis	0.4	0.8	0.5	1.14286	2.66667
Maff	D006527	Hepatolenticular Degeneration	Degeneration	0.4	0.8	0.5	1.14286	2.66667
Ephx1	D008104	Liver Cirrhosis, Alcoholic	Cirrhosis	0.4	0.8	0.5	1.14286	2.66667
Ephx1	D005235	Fatty Liver, Alcoholic	Fatty Liver	0.4	0.8	0.5	1.14286	2.66667
Ephx1	D006501	Hepatic Encephalopathy	Encephalopathy	0.4	0.8	0.5	1.14286	2.66667
Ephx1	D006519	Hepatitis, Alcoholic	Hepatitis	0.4	0.8	0.5	1.14286	2.66667
Ephx1	D006527	Hepatolenticular Degeneration	Degeneration	0.4	0.8	0.5	1.14286	2.66667
Nol8	D008104	Liver Cirrhosis, Alcoholic	Cirrhosis	0.4	0.8	0.5	1.14286	2.66667
Nol8	D005235	Fatty Liver, Alcoholic	Fatty Liver	0.4	0.8	0.5	1.14286	2.66667
Nol8	D006501	Hepatic Encephalopathy	Encephalopathy	0.4	0.8	0.5	1.14286	2.66667
Nol8	D006519	Hepatitis, Alcoholic	Hepatitis	0.4	0.8	0.5	1.14286	2.66667
Nol8	D006527	Hepatolenticular Degeneration	Degeneration	0.4	0.8	0.5	1.14286	2.66667
Gsta3	D002780	Cholestasis, Intrahepatic	Cholestasis	0.4	0.8	0.5	1.14286	2.66667
Gsta3	D008104	Liver Cirrhosis, Alcoholic	Cirrhosis	0.4	0.8	0.5	1.14286	2.66667
Gsta3	D005235	Fatty Liver, Alcoholic	Fatty Liver	0.4	0.8	0.5	1.14286	2.66667
Gsta3	D006501	Hepatic Encephalopathy	Encephalopathy	0.4	0.8	0.5	1.14286	2.66667
Gsta3	D006519	Hepatitis, Alcoholic	Hepatitis	0.4	0.8	0.5	1.14286	2.66667
Gsta3	D006527	Hepatolenticular Degeneration	Degeneration	0.4	0.8	0.5	1.14286	2.66667
Raf1	D002780	Cholestasis, Intrahepatic	Cholestasis	0.4	0.8	0.5	1.14286	2.66667
Raf1	D008104	Liver Cirrhosis, Alcoholic	Cirrhosis	0.4	0.8	0.5	1.14286	2.66667
Raf1	D005235	Fatty Liver, Alcoholic	Fatty Liver	0.4	0.8	0.5	1.14286	2.66667
Raf1	D006501	Hepatic Encephalopathy	Encephalopathy	0.4	0.8	0.5	1.14286	2.66667
Raf1	D006519	Hepatitis, Alcoholic	Hepatitis	0.4	0.8	0.5	1.14286	2.66667
Raf1	D006527	Hepatolenticular Degeneration	Degeneration	0.4	0.8	0.5	1.14286	2.66667
Mdm2	D002780	Cholestasis, Intrahepatic	Cholestasis	0.4	0.8	0.5	1.14286	2.66667
Mdm2	D008104	Liver Cirrhosis, Alcoholic	Cirrhosis	0.4	0.8	0.5	1.14286	2.66667
Mdm2	D005235	Fatty Liver, Alcoholic	Fatty Liver	0.4	0.8	0.5	1.14286	2.66667
Mdm2	D006501	Hepatic Encephalopathy	Encephalopathy	0.4	0.8	0.5	1.14286	2.66667
Mdm2	D006519	Hepatitis, Alcoholic	Hepatitis	0.4	0.8	0.5	1.14286	2.66667
Mdm2	D006527	Hepatolenticular Degeneration	Degeneration	0.4	0.8	0.5	1.14286	2.66667
Gsr	D002780	Cholestasis, Intrahepatic	Cholestasis	0.4	0.8	0.5	1.14286	2.66667
Gsr	D008104	Liver Cirrhosis, Alcoholic	Cirrhosis	0.4	0.8	0.5	1.14286	2.66667
Gsr	D005235	Fatty Liver, Alcoholic	Fatty Liver	0.4	0.8	0.5	1.14286	2.66667
Gsr	D006501	Hepatic Encephalopathy	Encephalopathy	0.4	0.8	0.5	1.14286	2.66667
Gsr	D006519	Hepatitis, Alcoholic	Hepatitis	0.4	0.8	0.5	1.14286	2.66667
Gsr	D006527	Hepatolenticular Degeneration	Degeneration	0.4	0.8	0.5	1.14286	2.66667
Slc3a2	D006520	Hepatitis, Animal	Hepatitis	0.4	0.666667	0.6	1.11111	2
Abcc4	D006520	Hepatitis, Animal	Hepatitis	0.4	0.666667	0.6	1.11111	2
Akr7a3	D006520	Hepatitis, Animal	Hepatitis	0.4	0.666667	0.6	1.11111	2
Gclc	D006520	Hepatitis, Animal	Hepatitis	0.4	0.666667	0.6	1.11111	2
Slc3a2	D019693	Hepatitis, Autoimmune	Hepatitis	0.4	0.666667	0.6	1.11111	2
Slc3a2	D008109	Liver Diseases, Parasitic	Liver Diseases	0.4	0.666667	0.6	1.11111	2
Osgin1	D019693	Hepatitis, Autoimmune	Hepatitis	0.4	0.666667	0.6	1.11111	2
Abcc4	D019693	Hepatitis, Autoimmune	Hepatitis	0.4	0.666667	0.6	1.11111	2
Akr7a3	D019693	Hepatitis, Autoimmune	Hepatitis	0.4	0.666667	0.6	1.11111	2
Osgin1	D008109	Liver Diseases, Parasitic	Liver Diseases	0.4	0.666667	0.6	1.11111	2
Abcc4	D008109	Liver Diseases, Parasitic	Liver Diseases	0.4	0.666667	0.6	1.11111	2
Akr7a3	D008109	Liver Diseases, Parasitic	Liver Diseases	0.4	0.666667	0.6	1.11111	2
Txnrd1	D006505	Hepatitis	Hepatitis	0.7	0.875	0.8	1.09375	7
Txnrd1	D065626	Non-alcoholic Fatty Liver Disease	Fatty Liver	0.7	0.875	0.8	1.09375	7
Txnrd1	D005234	Fatty Liver	Fatty Liver	0.7	0.875	0.8	1.09375	7
Txnrd1	D001651	Cholestasis, Extrahepatic	Cholestasis	0.7	0.875	0.8	1.09375	7
Txnrd1	D017114	Liver Failure, Acute	Liver Failure	0.7	0.875	0.8	1.09375	7
Txnrd1	D017093	Liver Failure	Liver Failure	0.7	0.875	0.8	1.09375	7
Txnrd1	D002779	Cholestasis	Cholestasis	0.7	0.875	0.8	1.09375	7
Txnrd1	D008107	Liver Diseases	Liver Diseases	0.7	0.875	0.8	1.09375	7
Txnrd1	D008105	Liver Cirrhosis, Biliary	Cirrhosis	0.7	0.875	0.8	1.09375	7
Txnrd1	D006528	Hepatocellular Carcinoma	Carcinoma	0.7	0.875	0.8	1.09375	7
Txnrd1	D008103	Liver Cirrhosis	Cirrhosis	0.7	0.875	0.8	1.09375	7
Gnl3	D002780	Cholestasis, Intrahepatic	Cholestasis	0.3	0.75	0.4	1.07143	1.5
Hspb8	D002780	Cholestasis, Intrahepatic	Cholestasis	0.3	0.75	0.4	1.07143	1.5
Slc43a1	D008104	Liver Cirrhosis, Alcoholic	Cirrhosis	0.3	0.75	0.4	1.07143	1.5
Slc43a1	D005235	Fatty Liver, Alcoholic	Fatty Liver	0.3	0.75	0.4	1.07143	1.5
Slc43a1	D006501	Hepatic Encephalopathy	Encephalopathy	0.3	0.75	0.4	1.07143	1.5
Slc43a1	D006519	Hepatitis, Alcoholic	Hepatitis	0.3	0.75	0.4	1.07143	1.5
Slc43a1	D006527	Hepatolenticular Degeneration	Degeneration	0.3	0.75	0.4	1.07143	1.5
Btbd2	D002780	Cholestasis, Intrahepatic	Cholestasis	0.3	0.75	0.4	1.07143	1.5
Btbd2	D008104	Liver Cirrhosis, Alcoholic	Cirrhosis	0.3	0.75	0.4	1.07143	1.5
Btbd2	D005235	Fatty Liver, Alcoholic	Fatty Liver	0.3	0.75	0.4	1.07143	1.5
Btbd2	D006501	Hepatic Encephalopathy	Encephalopathy	0.3	0.75	0.4	1.07143	1.5
Btbd2	D006519	Hepatitis, Alcoholic	Hepatitis	0.3	0.75	0.4	1.07143	1.5
Btbd2	D006527	Hepatolenticular Degeneration	Degeneration	0.3	0.75	0.4	1.07143	1.5
Sc5d	D008104	Liver Cirrhosis, Alcoholic	Cirrhosis	0.3	0.75	0.4	1.07143	1.5
Sc5d	D005235	Fatty Liver, Alcoholic	Fatty Liver	0.3	0.75	0.4	1.07143	1.5
Sc5d	D006501	Hepatic Encephalopathy	Encephalopathy	0.3	0.75	0.4	1.07143	1.5
Sc5d	D006519	Hepatitis, Alcoholic	Hepatitis	0.3	0.75	0.4	1.07143	1.5
Sc5d	D006527	Hepatolenticular Degeneration	Degeneration	0.3	0.75	0.4	1.07143	1.5
Creg1	D008104	Liver Cirrhosis, Alcoholic	Cirrhosis	0.3	0.75	0.4	1.07143	1.5
Creg1	D005235	Fatty Liver, Alcoholic	Fatty Liver	0.3	0.75	0.4	1.07143	1.5
Creg1	D006501	Hepatic Encephalopathy	Encephalopathy	0.3	0.75	0.4	1.07143	1.5
Creg1	D006519	Hepatitis, Alcoholic	Hepatitis	0.3	0.75	0.4	1.07143	1.5
Creg1	D006527	Hepatolenticular Degeneration	Degeneration	0.3	0.75	0.4	1.07143	1.5
Atf4	D002780	Cholestasis, Intrahepatic	Cholestasis	0.3	0.75	0.4	1.07143	1.5
Atf4	D008104	Liver Cirrhosis, Alcoholic	Cirrhosis	0.3	0.75	0.4	1.07143	1.5
Atf4	D005235	Fatty Liver, Alcoholic	Fatty Liver	0.3	0.75	0.4	1.07143	1.5
Atf4	D006501	Hepatic Encephalopathy	Encephalopathy	0.3	0.75	0.4	1.07143	1.5
Atf4	D006519	Hepatitis, Alcoholic	Hepatitis	0.3	0.75	0.4	1.07143	1.5
Atf4	D006527	Hepatolenticular Degeneration	Degeneration	0.3	0.75	0.4	1.07143	1.5
Cp	D002780	Cholestasis, Intrahepatic	Cholestasis	0.3	0.75	0.4	1.07143	1.5
Cp	D008104	Liver Cirrhosis, Alcoholic	Cirrhosis	0.3	0.75	0.4	1.07143	1.5
Cp	D005235	Fatty Liver, Alcoholic	Fatty Liver	0.3	0.75	0.4	1.07143	1.5
Cp	D006501	Hepatic Encephalopathy	Encephalopathy	0.3	0.75	0.4	1.07143	1.5
Cp	D006519	Hepatitis, Alcoholic	Hepatitis	0.3	0.75	0.4	1.07143	1.5
Cp	D006527	Hepatolenticular Degeneration	Degeneration	0.3	0.75	0.4	1.07143	1.5
Slc17a3	D002780	Cholestasis, Intrahepatic	Cholestasis	0.3	0.75	0.4	1.07143	1.5
Slc17a3	D008104	Liver Cirrhosis, Alcoholic	Cirrhosis	0.3	0.75	0.4	1.07143	1.5
Slc17a3	D005235	Fatty Liver, Alcoholic	Fatty Liver	0.3	0.75	0.4	1.07143	1.5
Slc17a3	D006501	Hepatic Encephalopathy	Encephalopathy	0.3	0.75	0.4	1.07143	1.5
Slc17a3	D006519	Hepatitis, Alcoholic	Hepatitis	0.3	0.75	0.4	1.07143	1.5
Slc17a3	D006527	Hepatolenticular Degeneration	Degeneration	0.3	0.75	0.4	1.07143	1.5
Zwint	D002780	Cholestasis, Intrahepatic	Cholestasis	0.3	0.75	0.4	1.07143	1.5
Zwint	D008104	Liver Cirrhosis, Alcoholic	Cirrhosis	0.3	0.75	0.4	1.07143	1.5
Zwint	D005235	Fatty Liver, Alcoholic	Fatty Liver	0.3	0.75	0.4	1.07143	1.5
Zwint	D006501	Hepatic Encephalopathy	Encephalopathy	0.3	0.75	0.4	1.07143	1.5
Zwint	D006519	Hepatitis, Alcoholic	Hepatitis	0.3	0.75	0.4	1.07143	1.5
Zwint	D006527	Hepatolenticular Degeneration	Degeneration	0.3	0.75	0.4	1.07143	1.5
Paics	D002780	Cholestasis, Intrahepatic	Cholestasis	0.3	0.75	0.4	1.07143	1.5
Paics	D008104	Liver Cirrhosis, Alcoholic	Cirrhosis	0.3	0.75	0.4	1.07143	1.5
Paics	D005235	Fatty Liver, Alcoholic	Fatty Liver	0.3	0.75	0.4	1.07143	1.5
Paics	D006501	Hepatic Encephalopathy	Encephalopathy	0.3	0.75	0.4	1.07143	1.5
Paics	D006519	Hepatitis, Alcoholic	Hepatitis	0.3	0.75	0.4	1.07143	1.5
Paics	D006527	Hepatolenticular Degeneration	Degeneration	0.3	0.75	0.4	1.07143	1.5
Mgst2	D002780	Cholestasis, Intrahepatic	Cholestasis	0.3	0.75	0.4	1.07143	1.5
Mgst2	D008104	Liver Cirrhosis, Alcoholic	Cirrhosis	0.3	0.75	0.4	1.07143	1.5
Mgst2	D005235	Fatty Liver, Alcoholic	Fatty Liver	0.3	0.75	0.4	1.07143	1.5
Mgst2	D006501	Hepatic Encephalopathy	Encephalopathy	0.3	0.75	0.4	1.07143	1.5
Mgst2	D006519	Hepatitis, Alcoholic	Hepatitis	0.3	0.75	0.4	1.07143	1.5
Mgst2	D006527	Hepatolenticular Degeneration	Degeneration	0.3	0.75	0.4	1.07143	1.5
Cyp1a2	D002780	Cholestasis, Intrahepatic	Cholestasis	0.3	0.75	0.4	1.07143	1.5
Cyp1a2	D008104	Liver Cirrhosis, Alcoholic	Cirrhosis	0.3	0.75	0.4	1.07143	1.5
Cyp1a2	D005235	Fatty Liver, Alcoholic	Fatty Liver	0.3	0.75	0.4	1.07143	1.5
Cyp1a2	D006501	Hepatic Encephalopathy	Encephalopathy	0.3	0.75	0.4	1.07143	1.5
Cyp1a2	D006519	Hepatitis, Alcoholic	Hepatitis	0.3	0.75	0.4	1.07143	1.5
Cyp1a2	D006527	Hepatolenticular Degeneration	Degeneration	0.3	0.75	0.4	1.07143	1.5
Wdr43	D002780	Cholestasis, Intrahepatic	Cholestasis	0.3	0.75	0.4	1.07143	1.5
Wdr43	D008104	Liver Cirrhosis, Alcoholic	Cirrhosis	0.3	0.75	0.4	1.07143	1.5
Wdr43	D005235	Fatty Liver, Alcoholic	Fatty Liver	0.3	0.75	0.4	1.07143	1.5
Wdr43	D006501	Hepatic Encephalopathy	Encephalopathy	0.3	0.75	0.4	1.07143	1.5
Wdr43	D006519	Hepatitis, Alcoholic	Hepatitis	0.3	0.75	0.4	1.07143	1.5
Wdr43	D006527	Hepatolenticular Degeneration	Degeneration	0.3	0.75	0.4	1.07143	1.5
Epb41	D002780	Cholestasis, Intrahepatic	Cholestasis	0.3	0.75	0.4	1.07143	1.5
Epb41	D008104	Liver Cirrhosis, Alcoholic	Cirrhosis	0.3	0.75	0.4	1.07143	1.5
Epb41	D005235	Fatty Liver, Alcoholic	Fatty Liver	0.3	0.75	0.4	1.07143	1.5
Epb41	D006501	Hepatic Encephalopathy	Encephalopathy	0.3	0.75	0.4	1.07143	1.5
Epb41	D006519	Hepatitis, Alcoholic	Hepatitis	0.3	0.75	0.4	1.07143	1.5
Epb41	D006527	Hepatolenticular Degeneration	Degeneration	0.3	0.75	0.4	1.07143	1.5
Txnrd1	D002780	Cholestasis, Intrahepatic	Cholestasis	0.6	0.75	0.8	1.07143	3
Hmox1	D006505	Hepatitis	Hepatitis	0.6	0.857143	0.7	1.07143	3
Hmox1	D065626	Non-alcoholic Fatty Liver Disease	Fatty Liver	0.6	0.857143	0.7	1.07143	3
Hmox1	D005234	Fatty Liver	Fatty Liver	0.6	0.857143	0.7	1.07143	3
Hmox1	D001651	Cholestasis, Extrahepatic	Cholestasis	0.6	0.857143	0.7	1.07143	3
Hmox1	D017114	Liver Failure, Acute	Liver Failure	0.6	0.857143	0.7	1.07143	3
Hmox1	D017093	Liver Failure	Liver Failure	0.6	0.857143	0.7	1.07143	3
Hmox1	D002779	Cholestasis	Cholestasis	0.6	0.857143	0.7	1.07143	3
Hmox1	D008107	Liver Diseases	Liver Diseases	0.6	0.857143	0.7	1.07143	3
Hmox1	D008105	Liver Cirrhosis, Biliary	Cirrhosis	0.6	0.857143	0.7	1.07143	3
Hmox1	D006528	Hepatocellular Carcinoma	Carcinoma	0.6	0.857143	0.7	1.07143	3
Hmox1	D008103	Liver Cirrhosis	Cirrhosis	0.6	0.857143	0.7	1.07143	3
Gclm	D006505	Hepatitis	Hepatitis	0.6	0.857143	0.7	1.07143	3
Gclm	D065626	Non-alcoholic Fatty Liver Disease	Fatty Liver	0.6	0.857143	0.7	1.07143	3
Gclm	D005234	Fatty Liver	Fatty Liver	0.6	0.857143	0.7	1.07143	3
Gclm	D001651	Cholestasis, Extrahepatic	Cholestasis	0.6	0.857143	0.7	1.07143	3
Gclm	D017114	Liver Failure, Acute	Liver Failure	0.6	0.857143	0.7	1.07143	3
Gclm	D017093	Liver Failure	Liver Failure	0.6	0.857143	0.7	1.07143	3
Gclm	D002779	Cholestasis	Cholestasis	0.6	0.857143	0.7	1.07143	3
Gclm	D008107	Liver Diseases	Liver Diseases	0.6	0.857143	0.7	1.07143	3
Gclm	D008105	Liver Cirrhosis, Biliary	Cirrhosis	0.6	0.857143	0.7	1.07143	3
Gclm	D006528	Hepatocellular Carcinoma	Carcinoma	0.6	0.857143	0.7	1.07143	3
Gclm	D008103	Liver Cirrhosis	Cirrhosis	0.6	0.857143	0.7	1.07143	3
Txnrd1	D008104	Liver Cirrhosis, Alcoholic	Cirrhosis	0.6	0.75	0.8	1.07143	3
Txnrd1	D005235	Fatty Liver, Alcoholic	Fatty Liver	0.6	0.75	0.8	1.07143	3
Txnrd1	D006501	Hepatic Encephalopathy	Encephalopathy	0.6	0.75	0.8	1.07143	3
Txnrd1	D006519	Hepatitis, Alcoholic	Hepatitis	0.6	0.75	0.8	1.07143	3
Txnrd1	D006527	Hepatolenticular Degeneration	Degeneration	0.6	0.75	0.8	1.07143	3
Nqo1	D006505	Hepatitis	Hepatitis	0.6	0.857143	0.7	1.07143	3
Nqo1	D065626	Non-alcoholic Fatty Liver Disease	Fatty Liver	0.6	0.857143	0.7	1.07143	3
Nqo1	D005234	Fatty Liver	Fatty Liver	0.6	0.857143	0.7	1.07143	3
Nqo1	D001651	Cholestasis, Extrahepatic	Cholestasis	0.6	0.857143	0.7	1.07143	3
Nqo1	D017114	Liver Failure, Acute	Liver Failure	0.6	0.857143	0.7	1.07143	3
Nqo1	D017093	Liver Failure	Liver Failure	0.6	0.857143	0.7	1.07143	3
Nqo1	D002779	Cholestasis	Cholestasis	0.6	0.857143	0.7	1.07143	3
Nqo1	D008107	Liver Diseases	Liver Diseases	0.6	0.857143	0.7	1.07143	3
Nqo1	D008105	Liver Cirrhosis, Biliary	Cirrhosis	0.6	0.857143	0.7	1.07143	3
Nqo1	D006528	Hepatocellular Carcinoma	Carcinoma	0.6	0.857143	0.7	1.07143	3
Nqo1	D008103	Liver Cirrhosis	Cirrhosis	0.6	0.857143	0.7	1.07143	3
Txnrd1	D006520	Hepatitis, Animal	Hepatitis	0.5	0.625	0.8	1.04167	1.66667
Slc3a2	D006505	Hepatitis	Hepatitis	0.5	0.833333	0.6	1.04167	1.66667
Slc3a2	D065626	Non-alcoholic Fatty Liver Disease	Fatty Liver	0.5	0.833333	0.6	1.04167	1.66667
Slc3a2	D005234	Fatty Liver	Fatty Liver	0.5	0.833333	0.6	1.04167	1.66667
Slc3a2	D001651	Cholestasis, Extrahepatic	Cholestasis	0.5	0.833333	0.6	1.04167	1.66667
Slc3a2	D017114	Liver Failure, Acute	Liver Failure	0.5	0.833333	0.6	1.04167	1.66667
Slc3a2	D017093	Liver Failure	Liver Failure	0.5	0.833333	0.6	1.04167	1.66667
Slc3a2	D002779	Cholestasis	Cholestasis	0.5	0.833333	0.6	1.04167	1.66667
Slc3a2	D008107	Liver Diseases	Liver Diseases	0.5	0.833333	0.6	1.04167	1.66667
Slc3a2	D008105	Liver Cirrhosis, Biliary	Cirrhosis	0.5	0.833333	0.6	1.04167	1.66667
Slc3a2	D006528	Hepatocellular Carcinoma	Carcinoma	0.5	0.833333	0.6	1.04167	1.66667
Slc3a2	D008103	Liver Cirrhosis	Cirrhosis	0.5	0.833333	0.6	1.04167	1.66667
Txnrd1	D019693	Hepatitis, Autoimmune	Hepatitis	0.5	0.625	0.8	1.04167	1.66667
Txnrd1	D008109	Liver Diseases, Parasitic	Liver Diseases	0.5	0.625	0.8	1.04167	1.66667
Osgin1	D006505	Hepatitis	Hepatitis	0.5	0.833333	0.6	1.04167	1.66667
Osgin1	D065626	Non-alcoholic Fatty Liver Disease	Fatty Liver	0.5	0.833333	0.6	1.04167	1.66667
Osgin1	D005234	Fatty Liver	Fatty Liver	0.5	0.833333	0.6	1.04167	1.66667
Osgin1	D001651	Cholestasis, Extrahepatic	Cholestasis	0.5	0.833333	0.6	1.04167	1.66667
Osgin1	D017114	Liver Failure, Acute	Liver Failure	0.5	0.833333	0.6	1.04167	1.66667
Osgin1	D017093	Liver Failure	Liver Failure	0.5	0.833333	0.6	1.04167	1.66667
Osgin1	D002779	Cholestasis	Cholestasis	0.5	0.833333	0.6	1.04167	1.66667
Osgin1	D008107	Liver Diseases	Liver Diseases	0.5	0.833333	0.6	1.04167	1.66667
Osgin1	D008105	Liver Cirrhosis, Biliary	Cirrhosis	0.5	0.833333	0.6	1.04167	1.66667
Osgin1	D006528	Hepatocellular Carcinoma	Carcinoma	0.5	0.833333	0.6	1.04167	1.66667
Osgin1	D008103	Liver Cirrhosis	Cirrhosis	0.5	0.833333	0.6	1.04167	1.66667
Abcc4	D006505	Hepatitis	Hepatitis	0.5	0.833333	0.6	1.04167	1.66667
Abcc4	D065626	Non-alcoholic Fatty Liver Disease	Fatty Liver	0.5	0.833333	0.6	1.04167	1.66667
Abcc4	D005234	Fatty Liver	Fatty Liver	0.5	0.833333	0.6	1.04167	1.66667
Abcc4	D001651	Cholestasis, Extrahepatic	Cholestasis	0.5	0.833333	0.6	1.04167	1.66667
Abcc4	D017114	Liver Failure, Acute	Liver Failure	0.5	0.833333	0.6	1.04167	1.66667
Abcc4	D017093	Liver Failure	Liver Failure	0.5	0.833333	0.6	1.04167	1.66667
Abcc4	D002779	Cholestasis	Cholestasis	0.5	0.833333	0.6	1.04167	1.66667
Abcc4	D008107	Liver Diseases	Liver Diseases	0.5	0.833333	0.6	1.04167	1.66667
Abcc4	D008105	Liver Cirrhosis, Biliary	Cirrhosis	0.5	0.833333	0.6	1.04167	1.66667
Abcc4	D006528	Hepatocellular Carcinoma	Carcinoma	0.5	0.833333	0.6	1.04167	1.66667
Abcc4	D008103	Liver Cirrhosis	Cirrhosis	0.5	0.833333	0.6	1.04167	1.66667
Akr7a3	D006505	Hepatitis	Hepatitis	0.5	0.833333	0.6	1.04167	1.66667
Akr7a3	D065626	Non-alcoholic Fatty Liver Disease	Fatty Liver	0.5	0.833333	0.6	1.04167	1.66667
Akr7a3	D005234	Fatty Liver	Fatty Liver	0.5	0.833333	0.6	1.04167	1.66667
Akr7a3	D001651	Cholestasis, Extrahepatic	Cholestasis	0.5	0.833333	0.6	1.04167	1.66667
Akr7a3	D017114	Liver Failure, Acute	Liver Failure	0.5	0.833333	0.6	1.04167	1.66667
Akr7a3	D017093	Liver Failure	Liver Failure	0.5	0.833333	0.6	1.04167	1.66667
Akr7a3	D002779	Cholestasis	Cholestasis	0.5	0.833333	0.6	1.04167	1.66667
Akr7a3	D008107	Liver Diseases	Liver Diseases	0.5	0.833333	0.6	1.04167	1.66667
Akr7a3	D008105	Liver Cirrhosis, Biliary	Cirrhosis	0.5	0.833333	0.6	1.04167	1.66667
Akr7a3	D006528	Hepatocellular Carcinoma	Carcinoma	0.5	0.833333	0.6	1.04167	1.66667
Akr7a3	D008103	Liver Cirrhosis	Cirrhosis	0.5	0.833333	0.6	1.04167	1.66667
Gclc	D006505	Hepatitis	Hepatitis	0.5	0.833333	0.6	1.04167	1.66667
Gclc	D065626	Non-alcoholic Fatty Liver Disease	Fatty Liver	0.5	0.833333	0.6	1.04167	1.66667
Gclc	D005234	Fatty Liver	Fatty Liver	0.5	0.833333	0.6	1.04167	1.66667
Gclc	D001651	Cholestasis, Extrahepatic	Cholestasis	0.5	0.833333	0.6	1.04167	1.66667
Gclc	D017114	Liver Failure, Acute	Liver Failure	0.5	0.833333	0.6	1.04167	1.66667
Gclc	D017093	Liver Failure	Liver Failure	0.5	0.833333	0.6	1.04167	1.66667
Gclc	D002779	Cholestasis	Cholestasis	0.5	0.833333	0.6	1.04167	1.66667
Gclc	D008107	Liver Diseases	Liver Diseases	0.5	0.833333	0.6	1.04167	1.66667
Gclc	D008105	Liver Cirrhosis, Biliary	Cirrhosis	0.5	0.833333	0.6	1.04167	1.66667
Gclc	D006528	Hepatocellular Carcinoma	Carcinoma	0.5	0.833333	0.6	1.04167	1.66667
Gclc	D008103	Liver Cirrhosis	Cirrhosis	0.5	0.833333	0.6	1.04167	1.66667
Hmox1	D002780	Cholestasis, Intrahepatic	Cholestasis	0.5	0.714286	0.7	1.02041	1.25
Gclm	D002780	Cholestasis, Intrahepatic	Cholestasis	0.5	0.714286	0.7	1.02041	1.25
Nqo1	D002780	Cholestasis, Intrahepatic	Cholestasis	0.5	0.714286	0.7	1.02041	1.25
Hmox1	D008104	Liver Cirrhosis, Alcoholic	Cirrhosis	0.5	0.714286	0.7	1.02041	1.25
Hmox1	D005235	Fatty Liver, Alcoholic	Fatty Liver	0.5	0.714286	0.7	1.02041	1.25
Hmox1	D006501	Hepatic Encephalopathy	Encephalopathy	0.5	0.714286	0.7	1.02041	1.25
Hmox1	D006519	Hepatitis, Alcoholic	Hepatitis	0.5	0.714286	0.7	1.02041	1.25
Hmox1	D006527	Hepatolenticular Degeneration	Degeneration	0.5	0.714286	0.7	1.02041	1.25
Gclm	D008104	Liver Cirrhosis, Alcoholic	Cirrhosis	0.5	0.714286	0.7	1.02041	1.25
Gclm	D005235	Fatty Liver, Alcoholic	Fatty Liver	0.5	0.714286	0.7	1.02041	1.25
Gclm	D006501	Hepatic Encephalopathy	Encephalopathy	0.5	0.714286	0.7	1.02041	1.25
Gclm	D006519	Hepatitis, Alcoholic	Hepatitis	0.5	0.714286	0.7	1.02041	1.25
Gclm	D006527	Hepatolenticular Degeneration	Degeneration	0.5	0.714286	0.7	1.02041	1.25

## Sheet: Table S4
Supplementary Table 4: Pathway enrichment of 71 DEGs across KEGG, GO, Reactome, and WikiPathways databases
Database	ID	Pathway	#genes	p-value	FDR	Genes
KEGG	rno00980	Metabolism of xenobiotics by cytochrome P450	9	4.44e-13	1.47e-10	Ugt2a1, Ephx1, Cyp1a2, Akr7a3, Gstm4, Gstm1, LOC100360507, LOC102556347, Mgst2
	rno04216	Ferroptosis	7	1.35e-10	2.25e-08	Slc7a11, Gclm, Hmox1, Slc3a2, Ftl1, Gclc, Cp
	rno05204	Chemical carcinogenesis	8	1.93e-10	2.25e-08	Ugt2a1, Ephx1, Cyp1a2, Gstm4, Gstm1, LOC100360507, LOC102556347, Mgst2
	rno00480	Glutathione metabolism	7	3.02e-09	2.51e-07	Gclm, Gstm4, Gclc, Gstm1, Mgst2, Gsr, G6pd
	rno05418	Fluid shear stress and atherosclerosis	8	2.34e-08	1.55e-06	Sdc2, Txn1, Nqo1, Hmox1, Gstm4, Gstm1, Mgst2, Ikbkg
	rno01100	Metabolic pathways	18	8.42e-07	4.66e-05	Ugt2a1, Ugdh, Sc5d, Nqo1, Gclm, Hmox1, Cyp1a2, Gstm4, Gclc, Gstm1, Entpd5, LOC100360507, Paics, Cyp2r1, LOC102556347, Mgst2, Gsr, G6pd
	rno00982	Drug metabolism - cytochrome P450	5	1.28e-06	6.08e-05	Ugt2a1, Cyp1a2, Gstm4, Gstm1, Mgst2
	rno05225	Hepatocellular carcinoma	7	1.43e-06	6.08e-05	Txnrd1, Raf1, Nqo1, Hmox1, Gstm4, Gstm1, Mgst2
	rno05200	Pathways in cancer	9	4.55e-05	0.0017	Txnrd1, Raf1, Nqo1, Hmox1, Gstm4, Fgf21, Gstm1, Mgst2, Ikbkg
	rno00983	Drug metabolism - other enzymes	4	0.00011	0.0036	Ugt2a1, Gstm4, Gstm1, Mgst2
	rno00860	Porphyrin and chlorophyll metabolism	3	0.00013	0.004	Ugt2a1, Hmox1, Cp
	rno03008	Ribosome biogenesis in eukaryotes	4	0.00014	0.004	Wdr43, Gnl3, Nhp2, Gar1
	rno04976	Bile secretion	4	0.00016	0.0041	Ugt2a1, Ephx1, Abcc4, Slco1a1
	rno00053	Ascorbate and aldarate metabolism	2	0.0014	0.0339	Ugt2a1, Ugdh
	rno00100	Steroid biosynthesis	2	0.0022	0.0458	Sc5d, Cyp2r1
	rno01524	Platinum drug resistance	3	0.0021	0.0458	Gstm4, Gstm1, Mgst2
GO: BP	GO:0009636	Response to toxic substance	14	1.83e-12	2.73e-08	Ephx1, Txnrd1, Slc7a11, Txn1, Nqo1, Akr7a3, Gstm1, Srxn1, Atf4, Gsta3, Mgst2, Gsr, Mdm2, Slc17a3
	GO:0006749	Glutathione metabolic process	9	7.09e-12	5.29e-08	Slc7a11, Gclm, Gstm4, Gclc, Gstm1, Gsta3, Mgst2, Gsr, G6pd
	GO:0098754	Detoxification	10	4.31e-11	2.14e-07	Txnrd1, Txn1, Nqo1, Akr7a3, Gstm1, Srxn1, Gsta3, Mgst2, Gsr, Slc17a3
	GO:0009410	Response to xenobiotic stimulus	15	7.34e-09	2.74e-05	Txnrd1, Txn1, Nqo1, Gclm, Hmox1, Cyp1a2, Gstm4, Fgf21, Abcc4, Gclc, Gstm1, Cyp2r1, LOC102556347, Gsta3, Mdm2
	GO:0006790	Sulfur compound metabolic process	11	1.3e-08	3.87e-05	Ugdh, Slc7a11, Gclm, Ciapin1, Gstm4, Gclc, Gstm1, Gsta3, Mgst2, Gsr, G6pd
	GO:0010038	Response to metal ion	13	2.3e-08	4.91e-05	Txnrd1, Nqo1, Hmox1, Cyp1a2, Ftl1, Gclc, Gstm1, Atf4, Cyp2r1, Gsr, Mdm2, Cp, G6pd
	GO:0070887	Cellular response to chemical stimulus	28	6.62e-08	0.00012	Ephx1, Txnrd1, Raf1, Slc7a11, Txn1, Nqo1, Gclm, Zfp703, Hmox1, Cyp1a2, Usp10, Gstm4, Wbp1l, Fgf21, Hspb8, Gclc, Gstm1, Srxn1, Zfand2a, Atf4, Cyp2r1, LOC102556347, Nol8, Gsta3, Mgst2, Gsr, Mdm2, G6pd
	GO:0045454	Cell redox homeostasis	5	1.61e-07	0.00024	Txnrd1, Txn1, Nqo1, Gclc, Gsr
	GO:0062197	Cellular response to chemical stress	10	1.48e-07	0.00024	Txnrd1, Slc7a11, Txn1, Nqo1, Hmox1, Srxn1, Atf4, Gsr, Mdm2, G6pd
	GO:1990748	Cellular detoxification	7	1.46e-07	0.00024	Txnrd1, Txn1, Nqo1, Gstm1, Srxn1, Mgst2, Gsr
	GO:0042221	Response to chemical	38	2.05e-07	0.00025	Ephx1, Sdc2, Txnrd1, Raf1, Slc7a11, Txn1, Nqo1, Gclm, Zfp703, Hmox1, Sema4g, Cyp1a2, Usp10, Akr7a3, Slc3a2, Gstm4, Wbp1l, Ftl1, Fgf21, Hspb8, Abcc4, Gclc, Gstm1, Slco1a1, Srxn1, Zfand2a, Atf4, Cyp2r1, LOC102556347, Nol8, Gsta3, Mgst2, Gsr, Mdm2, Slc17a3, Ficd, Cp, G6pd
	GO:0010035	Response to inorganic substance	14	2.89e-07	0.00033	Txnrd1, Txn1, Nqo1, Hmox1, Cyp1a2, Ftl1, Gclc, Gstm1, Atf4, Cyp2r1, Gsr, Mdm2, Cp, G6pd
	GO:0006979	Response to oxidative stress	11	4.53e-07	0.00045	Txnrd1, Slc7a11, Nqo1, Gclm, Hmox1, Gclc, Srxn1, Atf4, Gsr, Mdm2, G6pd
	GO:0044281	Small molecule metabolic process	19	4.88e-07	0.00046	Ugt2a1, Ugdh, Ephx1, Sc5d, Txnrd1, Nqo1, Gclm, Cyp1a2, Gstm4, Gclc, Gstm1, Entpd5, Atf4, Paics, Cyp2r1, LOC102556347, Mgst2, Slc17a3, G6pd
	GO:0071466	Cellular response to xenobiotic stimulus	8	4.94e-07	0.00046	Txn1, Cyp1a2, Gstm4, Fgf21, Gstm1, Cyp2r1, LOC102556347, Gsta3
	GO:0006082	Organic acid metabolic process	14	7.74e-07	0.00064	Ugt2a1, Ugdh, Ephx1, Sc5d, Txnrd1, Gclm, Cyp1a2, Gstm4, Gclc, Gstm1, Atf4, Cyp2r1, Mgst2, Slc17a3
	GO:0010033	Response to organic substance	28	1.23e-06	0.00092	Ephx1, Sdc2, Raf1, Slc7a11, Txn1, Nqo1, Gclm, Zfp703, Hmox1, Cyp1a2, Usp10, Slc3a2, Wbp1l, Fgf21, Hspb8, Abcc4, Gclc, Gstm1, Slco1a1, Atf4, LOC102556347, Nol8, Gsta3, Mgst2, Gsr, Mdm2, Ficd, G6pd
	GO:0014070	Response to organic cyclic compound	17	1.51e-06	0.0011	Ephx1, Sdc2, Slc7a11, Txn1, Nqo1, Gclm, Zfp703, Cyp1a2, Slc3a2, Abcc4, Gclc, Slco1a1, Atf4, LOC102556347, Gsta3, Mdm2, G6pd
	GO:0006805	Xenobiotic metabolic process	6	1.77e-06	0.0012	Cyp1a2, Gstm4, Gstm1, Cyp2r1, LOC102556347, Gsta3
	GO:0019725	Cellular homeostasis	12	2.52e-06	0.0016	Txnrd1, Raf1, Txn1, Nqo1, Gclm, Hmox1, Ftl1, Fgf21, Gclc, Atf4, Gsr, Cp
	GO:0034599	Cellular response to oxidative stress	8	3.99e-06	0.0025	Slc7a11, Nqo1, Hmox1, Srxn1, Atf4, Gsr, Mdm2, G6pd
	GO:0033554	Cellular response to stress	18	4.42e-06	0.0026	Txnrd1, Slc7a11, Txn1, Nqo1, Hmox1, Usp10, Slc3a2, Prpf19, Fgf21, Hspb8, Gstm1, Srxn1, Atf4, Gsr, Mdm2, Ficd, Ikbkg, G6pd
	GO:0014823	Response to activity	6	1.06e-05	0.0061	Txn1, Gclm, Slc3a2, Fgf21, Gclc, Gsr
	GO:0044283	Small molecule biosynthetic process	9	1.1e-05	0.0061	Ugdh, Ephx1, Sc5d, Gstm4, Gstm1, Atf4, Cyp2r1, Mgst2, G6pd
	GO:0006750	Glutathione biosynthetic process	3	1.24e-05	0.0064	Gclm, Gclc, Mgst2
	GO:0097068	Response to thyroxine	3	1.24e-05	0.0064	Txn1, Gclm, Gclc
	GO:1901360	Organic cyclic compound metabolic process	24	1.2e-05	0.0064	Ugt2a1, Ugdh, Ephx1, Sc5d, Txnrd1, Nqo1, Hmox1, Cyp1a2, Usp10, Akr7a3, Gstm4, Prpf19, Wdr43, Gclc, Gstm1, Entpd5, Atf4, Paics, Cyp2r1, LOC102556347, Nol8, Gsta3, Gar1, G6pd
	GO:0019752	Carboxylic acid metabolic process	12	1.46e-05	0.007	Ugt2a1, Ugdh, Ephx1, Sc5d, Txnrd1, Gclm, Cyp1a2, Gstm4, Gclc, Gstm1, Atf4, Mgst2
	GO:0044272	Sulfur compound biosynthetic process	5	2.73e-05	0.0114	Ugdh, Gclm, Gclc, Gstm1, Mgst2
	GO:0046942	Carboxylic acid transport	7	2.68e-05	0.0114	Slc43a1, Slc7a11, Slc3a2, Abcc4, Slco1a1, Slco2a1, Slc17a3
	GO:0031667	Response to nutrient levels	11	3.49e-05	0.0141	Nqo1, Gclm, Hmox1, Slc3a2, Fgf21, Gclc, Atf4, Gsr, Mdm2, Cp, G6pd
	GO:0010039	Response to iron ion	4	4.13e-05	0.0162	Hmox1, Gsr, Mdm2, G6pd
	GO:0043200	Response to amino acid	6	5.22e-05	0.0195	Txn1, Nqo1, Gclm, Fgf21, Gclc, Gstm1
	GO:0071333	Cellular response to glucose stimulus	5	5.36e-05	0.0195	Raf1, Txn1, Gclm, Fgf21, Gclc
	GO:0009404	Toxin metabolic process	3	5.91e-05	0.0206	Cyp1a2, Akr7a3, Gsta3
	GO:0031331	Positive regulation of cellular catabolic process	8	6.91e-05	0.0229	Hmox1, Fgf21, Hspb8, Gclc, Entpd5, Zfand2a, Mdm2, Ikbkg
	GO:1901214	Regulation of neuron death	8	7.03e-05	0.0229	Slc7a11, Nqo1, Gclm, Hmox1, Fgf21, Gclc, Atf4, G6pd
	GO:0007584	Response to nutrient	7	8.05e-05	0.0256	Nqo1, Gclm, Hmox1, Gclc, Gsr, Mdm2, Cp
	GO:0042592	Homeostatic process	15	0.0001	0.0321	Txnrd1, Raf1, Slc7a11, Txn1, Nqo1, Gclm, Hmox1, Ftl1, Fgf21, Gclc, Atf4, Gsr, Cp, Ikbkg, G6pd
	GO:0042178	Xenobiotic catabolic process	3	0.00011	0.0328	Cyp1a2, Gstm4, Gstm1
	GO:0097069	Cellular response to thyroxine stimulus	2	0.00011	0.0328	Gclm, Gclc
	GO:0055082	Cellular chemical homeostasis	9	0.00014	0.0381	Raf1, Txn1, Gclm, Hmox1, Ftl1, Fgf21, Gclc, Atf4, Cp
	GO:0006766	Vitamin metabolic process	4	0.00015	0.0388	Nqo1, Gclc, Cyp2r1, LOC102556347
	GO:0008202	Steroid metabolic process	6	0.00016	0.0422	Ugt2a1, Sc5d, Cyp1a2, Cyp2r1, LOC102556347, G6pd
	GO:0046223	Aflatoxin catabolic process	2	0.00016	0.0422	Akr7a3, Gsta3
	GO:0006775	Fat-soluble vitamin metabolic process	3	0.00019	0.0461	Nqo1, Cyp2r1, LOC102556347
	GO:0010941	Regulation of cell death	16	0.00021	0.0482	Txnrd1, Raf1, Slc7a11, Txn1, Nqo1, Gclm, Hmox1, Osgin1, Ciapin1, Fgf21, Htatip2, Gclc, Atf4, Mdm2, Ikbkg, G6pd
	GO:0046686	Response to cadmium ion	4	0.00021	0.0483	Hmox1, Cyp1a2, Gclc, Gsr
Reactome	RNO-211859	Biological oxidations	10	7.09e-10	1.17e-06	Ugdh, Ephx1, Gclm, Cyp1a2, Akr7a3, Gstm4, Gclc, Gstm1, Cyp2r1, Mgst2
	RNO-1430728	Metabolism	22	1.94e-08	1.61e-05	Ugdh, Ephx1, Sdc2, Sc5d, Txnrd1, Txn1, Nqo1, Gclm, Hmox1, Cyp1a2, Akr7a3, Slc3a2, Gstm4, Gclc, Gstm1, Entpd5, Paics, Cyp2r1, LOC102556347, Mgst2, Gsr, G6pd
	RNO-156580	Phase II - Conjugation of compounds	7	1.98e-08	1.61e-05	Ugdh, Gclm, Cyp1a2, Gstm4, Gclc, Gstm1, Mgst2
	RNO-156590	Glutathione conjugation	5	2.39e-07	9.9e-05	Gclm, Gstm4, Gclc, Gstm1, Mgst2
	RNO-382551	Transport of small molecules	11	1.11e-05	0.0037	Slc43a1, Raf1, Slc7a11, Hmox1, Slc3a2, Ftl1, Fgf21, Abcc4, Slco2a1, Slc17a3, Cp
	RNO-15869	Metabolism of nucleotides	5	1.69e-05	0.0047	Txnrd1, Txn1, Entpd5, Paics, Gsr
	RNO-5423646	Aflatoxin activation and detoxification	3	3.27e-05	0.0077	Cyp1a2, Akr7a3, Mgst2
	RNO-425407	SLC-mediated transmembrane transport	6	0.00012	0.0241	Slc43a1, Slc7a11, Slc3a2, Fgf21, Slco2a1, Cp
	RNO-499943	Interconversion of nucleotide di- and triphosphates	3	0.00013	0.0243	Txnrd1, Txn1, Gsr
	RNO-5628897	TP53 Regulates Metabolic Genes	4	0.00013	0.0243	Txnrd1, Txn1, Gsr, G6pd
	RNO-9711123	Cellular response to chemical stress	5	0.00019	0.029	Txnrd1, Txn1, Hmox1, Srxn1, Gsr
	RNO-352230	Amino acid transport across the plasma membrane	3	0.00021	0.0293	Slc43a1, Slc7a11, Slc3a2
	RNO-3299685	Detoxification of Reactive Oxygen Species	3	0.00025	0.032	Txnrd1, Txn1, Gsr
WikiPathways	WP2376	Nuclear factor, erythroid-derived 2, like 2 signaling pathway	17	1.54e-22	1.94e-20	Ugdh, Ephx1, Raf1, Slc7a11, Txn1, Nqo1, Gclm, Hmox1, Akr7a3, Gstm4, Ftl1, Abcc4, Gstm1, LOC102556347, Mgst2, Gsr, G6pd
	WP2562	Relationship between glutathione and NADPH	7	5.16e-10	3.25e-08	Ugdh, Txn1, Nqo1, Gclm, Ftl1, Gsr, G6pd
	WP1286	Metapathway biotransformation	7	6.2e-08	2.6e-06	Ugt2a1, Ephx1, Akr7a3, Gstm4, Gstm1, Cyp2r1, Gsr
	WP1300	Aflatoxin B1 metabolism	3	1.94e-06	6.11e-05	Ephx1, Akr7a3, Gstm1
	WP1280	Transcriptional activation by Nfe2l2 in response to phytochemicals	3	7.54e-06	0.00019	Nqo1, Gclm, Hmox1
	WP469	Glutathione metabolism	3	2.76e-05	0.00058	Gclm, Gsr, G6pd
	WP173	Oxidative stress response	3	6.74e-05	0.0012	Nqo1, Hmox1, Gsr
	WP1302	Estrogen metabolism	2	0.00048	0.0076	Nqo1, Gstm1
	WP1276	Glucuronidation	2	0.00059	0.0082	Ugt2a1, Ugdh
	WP1487	TNF-alpha and mucus production in lung epythelium	2	0.0029	0.036	Raf1, Ikbkg
	WP1968	Genetic alterations of lung cancer	2	0.0031	0.036	Raf1, Mdm2

## Sheet: Table S5
Supplementary Table 5: PPI network of 71 significant DEGs analyzed using the STRING database
Interconnected: genes with 0 value are not connected to other genes.
Probe ID	Gene Symbol	Entrez Gene ID	STRING Protein ID	Gene Name	Degree Centrality	Betweenness Centrality	Closenes Centrality	Eigenvector Centrality	EBC	Walktrap	Fastgreedy	Interconnected
1386958_at	Txnrd1	58819	ENSRNOP00000013612	thioredoxin reductase 1	28	7.11137	0.0149254	0.9514	SN1	SN1	SN1	1
1368121_at	Akr7a3	26760	ENSRNOP00000024160	aldo-keto reductase family 7 member A3	24	48.1238	0.0243902	0.809879	SN1	SN2	SN4	1
1372510_at	Srxn1	296271	ENSRNOP00000041813	sulfiredoxin 1	20	24.2261	0.0625	0.737955	SN1	SN1	SN1	1
1367938_at	Ugdh	83472	ENSRNOP00000003691	UDP-glucose 6-dehydrogenase	20	0.825	0.0128205	0.736467	SN1	SN2	SN4	1
1390208_at	Htatip2	292935	ENSRNOP00000030758	HIV-1 Tat interactive protein 2	12	10.5095	0.0333333	0.393008	SN1	SN1	SN3	1
1370080_at	Hmox1	24451	ENSRNOP00000019192	heme oxygenase 1	26	39.364	0.02	0.838004	SN1	SN1	SN1	1
1370688_at	Gclc	25283	ENSRNOP00000035540	glutamate-cysteine ligase, catalytic subunit	26	31.91	0.0526316	0.919172	SN1	SN1	SN1	1
1372774_at	Entpd5	314312	ENSRNOP00000041026	ectonucleoside triphosphate diphosphohydrolase 5	5	0.74359	0.05	0.149632	SN1	SN2	SN3	1
1368013_at	Ddit4l	100363484	ENSRNOP00000013661	DNA-damage-inducible transcript 4-like	2	0	0.0153846	0.0739667	SN1	SN2	SN4	1
1369061_at	Gsr	116686	ENSRNOP00000068989	glutathione-disulfide reductase	28	43.2779	0.2	0.948351	SN1	SN1	SN1	1
1370030_at	Gclm	29739	ENSRNOP00000018343	glutamate cysteine ligase, modifier subunit	27	31.897	0.0192308	0.896664	SN1	SN1	SN1	1
1367559_at	Ftl1	29292	ENSRNOP00000028315	ferritin light chain 1	18	50.4762	0.0322581	0.645172	SN1	SN1	SN1	1
1373767_at	Zfand2a	360772	ENSRNOP00000043105	zinc finger AN1-type containing 2A	3	0	NA	0.10181	SN1	SN1	SN1	1
1387243_at	Cyp1a2	24297	ENSRNOP00000021653	cytochrome P450, family 1, subfamily a, polypeptide 2	23	51.0124	0.0217391	0.735639	SN1	SN2	SN4	1
1377662_at	Pir	363465	ENSRNOP00000004884	pirin	6	5.7	0.0128205	0.18608	SN1	SN1	SN3	1
1378274_at	Cep76	291540	ENSRNOP00000034590	centrosomal protein 76	0	0	NA	0	SN0	SN0	SN0	0
1387790_at	Paics	140946	ENSRNOP00000061495	phosphoribosylaminoimidazole carboxylase and phosphoribosylaminoimidazolesuccinocarboxamide synthase	4	0.75	1	0.107928	SN1	SN0	SN2	1
1387282_at	Hspb8	113906	ENSRNOP00000033432	heat shock protein family B (small) member 8	6	1.73529	0.5	0.234281	SN1	SN1	SN1	1
1368037_at	Cbr1	29224	ENSRNOP00000051107	carbonyl reductase 1	16	3.64286	0.125	0.62813	SN1	SN1	SN1	1
1373277_at	Tm2d3	292995	ENSRNOP00000015287	TM2 domain containing 3	0	0	NA	0	SN0	SN0	SN0	0
1380229_at	Maff	366960	ENSRNOP00000017181	MAF bZIP transcription factor F	10	1.66667	0.0140845	0.3938	SN1	SN1	SN1	1
1382679_at	Wdr43	362703	ENSRNOP00000033485	WD repeat domain 43	4	1.83333	0.0322581	0.00386741	SN2	SN0	SN2	1
1389156_at	Kxd1	498606	ENSRNOP00000027053	KxDL motif containing 1	1	0	0.142857	0.000209727	SN2	SN0	SN2	1
1387669_a_at	Ephx1	25315	ENSRNOP00000004780	epoxide hydrolase 1	26	2.31454	0.0142857	0.909883	SN1	SN1	SN4	1
1375428_at	Creg1	289185	ENSRNOP00000004394	cellular repressor of E1A-stimulated genes 1	6	0	0.0126582	0.151668	SN1	SN1	SN3	1
1398839_at	Txn1	116484	ENSRNOP00000016447	thioredoxin 1	29	85.0827	0.0163934	0.897771	SN1	SN1	SN1	1
1371478_at	Rab5if	296315	ENSRNOP00000027539	RAB5 interacting factor	2	27.25	0.142857	0.0452703	SN2	SN0	SN2	1
1398771_at	Slc3a2	50567	ENSRNOP00000025196	solute carrier family 3 member 2	22	54.9783	0.025641	0.712441	SN1	SN1	SN1	1
1372150_at	Usp10	307905	ENSRNOP00000022432	ubiquitin specific peptidase 10	5	21	0.0625	0.0333468	SN0	SN0	SN2	1
1372599_at	Mgst2	295037	ENSRNOP00000068920	microsomal glutathione S-transferase 2	13	1.25	0.111111	0.547696	SN1	SN2	SN4	1
1372889_at	Slco2a1	24546	ENSRNOP00000069382	solute carrier organic anion transporter family, member 2a1	1	0	NA	0.0267324	SN0	SN0	SN4	1
1371983_at	Josd1	315134	ENSRNOP00000019612	Josephin domain containing 1	4	0	0.0434783	0.0366441	SN0	SN0	SN2	1
1371539_at	Nhp2	287273	ENSRNOP00000063697	NHP2 ribonucleoprotein	7	31.25	0.333333	0.00417851	SN2	SN0	SN2	1
1371089_at	Gsta3	494500	ENSRNOP00000068639	glutathione S-transferase alpha 3	19	17.2766	0.0833333	0.663806	SN1	SN2	SN4	1
1383288_at	Mdm2	314856	ENSRNOP00000069425	MDM2 proto-oncogene	18	36.7206	0.5	0.50191	SN1	SN0	SN2	1
1371439_at	Epb41	313052	ENSRNOP00000071712	erythrocyte membrane protein band 4.1	2	0	1	0.000220809	SN2	SN0	SN2	1
1370615_at	Ugt2b7	286989	ENSRNOP00000002705	UDP glucuronosyltransferase family 2 member B7	19	0	0.0126582	0.739449	SN1	SN2	SN4	1
1388869_at	Tbce	361255	ENSRNOP00000071747	tubulin folding cofactor E	2	0	NA	0.000220809	SN2	SN0	SN2	1
1371936_at	Eif4a1	287436	ENSRNOP00000049419	eukaryotic translation initiation factor 4A1	6	47.5833	0.0714286	0.0371582	SN2	SN0	SN2	1
1370336_at	Osgin1	171493	ENSRNOP00000020225	oxidative stress induced growth inhibitor 1	14	3.43645	0.0181818	0.531583	SN1	SN2	SN4	1
1398867_at	Prpf19	246216	ENSRNOP00000028373	pre-mRNA processing factor 19	3	38.75	0.0454545	0.0793079	SN0	SN0	SN1	1
1382343_at	Ikbkg	309295	ENSRNOP00000075158	inhibitor of nuclear factor kappa B kinase regulatory subunit gamma	6	0	NA	0.0868985	SN0	SN0	SN2	1
1367624_at	Atf4	79255	ENSRNOP00000060302	activating transcription factor 4	16	29.4262	0.142857	0.554798	SN1	SN1	SN1	1
1378133_at	Slc7a11	310392	ENSRNOP00000014317	solute carrier family 7 member 11	13	28.4071	0.0121951	0.50119	SN1	SN1	SN1	1
1390591_at	Slc17a3	266730	ENSRNOP00000070495	solute carrier family 17 member 3	6	0	NA	0.181733	SN1	SN2	SN4	1
1386985_at	Gstm1	24423	ENSRNOP00000039050	glutathione S-transferase mu 1	23	20.7369	0.05	0.840649	SN1	SN2	SN4	1
1372617_at	Btbd2	500793	ENSRNOP00000025391	BTB domain containing 2	0	0	NA	0	SN0	SN0	SN0	0
1379402_at	Abcc4	170924	ENSRNOP00000033826	ATP binding cassette subfamily C member 4	16	42.1897	0.0344828	0.532607	SN1	SN2	SN4	1
1373445_at	Nol8	361221	ENSRNOP00000067842	nucleolar protein 8	1	0	NA	0.00149081	SN2	SN0	SN2	1
1378196_at	Slc43a1	311168	ENSRNOP00000011006	solute carrier family 43 member 1	2	0	0.00854701	0.0609142	SN0	SN1	SN1	1
1375909_at	Gstm4	499689	ENSRNOP00000025994	glutathione S-transferase mu 4	13	3.60117	0.03125	0.515984	SN1	SN2	SN4	1
1369932_a_at	Raf1	24703	ENSRNOP00000013831	Raf-1 proto-oncogene, serine/threonine kinase	4	0	0.0103093	0.0871471	SN0	SN0	SN2	1
1370166_at	Sdc2	25615	ENSRNOP00000007255	syndecan 2	1	0	0.0434783	0.0125332	SN0	SN0	SN2	1
1389459_at	Yae1	306994	ENSRNOP00000017955	YAE1 maturation factor of ABCE1	2	2	0.0285714	0.00206739	SN2	SN0	SN2	1
1374797_at	Eaf1	306261	ENSRNOP00000026525	ELL associated factor 1	0	0	NA	0	SN0	SN0	SN0	0
1387643_at	Fgf21	170580	ENSRNOP00000028490	fibroblast growth factor 21	9	11.1667	0.0714286	0.249707	SN1	SN0	SN2	1
1374857_at	Gar1	499709	ENSRNOP00000074835	GAR1 ribonucleoprotein	4	0	NA	0.00375968	SN2	SN0	SN2	1
1393983_at	Xpot	314879	ENSRNOP00000009645	exportin for tRNA	5	0	0.0135135	0.0394124	SN2	SN0	SN2	1
1367856_at	G6pd	24377	ENSRNOP00000075297	glucose-6-phosphate dehydrogenase	23	0	NA	0.822884	SN1	SN1	SN1	1
1370803_at	Zwint	257644	ENSRNOP00000067414	ZW10 interacting kinetochore protein	0	0	NA	0	SN0	SN0	SN0	0
1388953_at	Gnl3	290556	ENSRNOP00000035860	G protein nucleolar 3	7	11.8333	0.0454545	0.0297023	SN2	SN0	SN2	1
1387599_a_at	Nqo1	24314	ENSRNOP00000017175	NAD(P)H quinone dehydrogenase 1	31	44.9153	0.0204082	1	SN1	SN1	SN4	1
1373786_at	Zfp703	680717	ENSRNOP00000019001	zinc finger protein 703	0	0	NA	0	SN0	SN0	SN0	0
1372164_at	Wbp1l	309456	ENSRNOP00000027118	WW domain binding protein 1-like	1	0	NA	0.0369229	SN0	SN0	SN4	1
1372498_at	Ciapin1	307649	ENSRNOP00000021769	cytokine induced apoptosis inhibitor 1	2	10	0.04	0.0017775	SN2	SN0	SN2	1
1387567_at	Slco1a1	50572	ENSRNOP00000040752	solute carrier organic anion transporter family, member 1a1	10	5.02619	1	0.347262	SN1	SN2	SN4	1
1380248_at	Sema4g	361764	ENSRNOP00000019956	semaphorin 4G	0	0	NA	0	SN0	SN0	SN0	0
1383793_at	Tmcc1	312654	ENSRNOP00000039858	transmembrane and coiled-coil domain family 1	0	0	NA	0	SN0	SN0	SN0	0
1368418_a_at	Cp	24268	ENSRNOP00000075010	ceruloplasmin	7	0	NA	0.282141	SN1	SN1	SN1	1
1387926_at	Sc5d	114100	ENSRNOP00000011284	sterol-C5-desaturase	1	0	0.0135135	0.0369229	SN0	SN0	SN4	1

## Sheet: Table S6
Supplementary Table 6: Performance in predicting compound groups (GDPCs and GDNCs) using different gene sets
A logistic regression model was applied over 100 iterations within a 10-fold cross-validation framework, and the average performance is presented. The standard error of the estimate is shown in parentheses.
Performance Metrics	CDEGs (26)	DEGs (71)	setA	setB	setC	setD
Recall	0.917 (0.001)	0.921 (0.001)	0.892 (0.001)	0.897 (0.001)	0.881 (0.001)	0.783 (0.002)
Precision	0.915 (0.001)	0.920 (0.001)	0.893 (0.001)	0.895 (0.001)	0.883 (0.001)	0.780 (0.002)
F-measure	0.833 (0.002)	0.841 (0.002)	0.783 (0.003)	0.793 (0.002)	0.763 (0.003)	0.565 (0.004)
Accuracy	0.927 (0.002)	0.922 (0.002)	0.886 (0.002)	0.909 (0.002)	0.872 (0.002)	0.791 (0.002)
Kappa	0.908 (0.002)	0.922 (0.002)	0.903 (0.002)	0.885 (0.002)	0.899 (0.002)	0.776 (0.003)
Sensitivity	0.908 (0.002)	0.922 (0.002)	0.903 (0.002)	0.885 (0.002)	0.899 (0.002)	0.776 (0.003)
Specificity	0.925 (0.002)	0.919 (0.002)	0.880 (0.002)	0.909 (0.002)	0.863 (0.002)	0.790 (0.003)

## Sheet: Table S7
Supplementary Table 7: List of compounds used for glutathione depletion analysis
Compound name	Abbreviations	CAS RN	Pharmaceutical classification	Dose (mg/kg)
				Low	Middle	High
Glutathione depleting compounds
Acetaminophen	APAP	103-90-2	Analgesic and antipyretic	300	600	1000
Bromobenzene	BBZ	108-86-1	Halogenated aromatic hydrocarbon	30	100	300
Coumarin	CMA	91-64-5	Fragrance agent	15	50	150
Methapyrilene	MP	91-80-5	First-generation antihistamine	10	30	100
Nitrofurazone	NFZ	59-87-0	Topical antibacterial agent	30	100	300
Phorone	PHO	504-20-1	Organic compound	40	120	400
Diethyl maleate	DEM	141-05-9	Organic compound	80	240	800
Non-glutathione depleting compounds
Erythromycin ethylsuccinate	EME	1264-62-6	Macrolide antibiotic	100	300	1000
Gentamicin	GMC	1405-41-0	Aminoglycoside antibiotic	10	30	100
Glibenclamide	GBC	10238-21-8	Oral sulfonylurea antidiabetic agent	100	300	1000
Hexachlorobenzene	HCB	118-74-1	Industrial chemical	300	1000	2000
Penicillamine	PEN	52-67-5	Chelating agent and an immunomodulator	100	300	1000
Isoniazid	INAH	54-85-3	Antitubercular agent	200	600	2000
Perhexiline	PH	6621-47-2	Anti-anginal agent	15	50	150
